# Supplementary material for: Barium bis­[tetra­fluorido­bromate(III)]
Source: IUCrdata. 2021 Jul 20;6(Pt 7):x210735. doi: 10.1107/S2414314621007355 (PMC9462354; doi:10.1107/S2414314621007355)
Supplement: Supplementary file 1 [file x-06-x210735-sup1.cif]

##############################################################################
#                                                                            #
# This CIF contains the data for a data article accepted for                 #
# publication in IUCrData. It conforms to the requirements of                #
# Notes for Authors for IUCrData, and has been                               #
# peer reviewed under the auspices of IUCrData.                              #
#                                                                            #
# Full details of the Crystallographic Information File format               #
# are given in the paper "The Crystallographic Information File (CIF):       #
# a New Standard Archive File for Crystallography" by S. R. Hall, F. H.      #
# Allen and I. D. Brown [Acta Cryst. (1991), A47, 655-685].                  #
#                                                                            #
# The current version of the core CIF dictionary is obtainable from          #
# ftp://ftp.iucr.org/pub/cif_core.dic.                                       #
#                                                                            #
# Software is freely available for graphical display of the structure(s)     #
# in this CIF. For information consult the CIF software page                 #
# http://www.iucr.org/resources/cif/software.                                #
#                                                                            #
# This file may be used for bona fide research purposes within the           #
# scientific community so long as proper attribution is given to the data    # 
# article from which it was obtained.                                        #
#                                                                            #
##############################################################################
data_I
_database_code_depnum_ccdc_archive 'CCDC 2096684'
_audit_creation_method     'SHELXL-2018/3'
_journal_date_recd_electronic     2021-06-22
_journal_date_accepted     2021-07-15
_journal_name_full     'IUCrData'
_journal_year     2021
_journal_volume     6
_journal_issue      7
_journal_page_first     0
_journal_page_last     0
_journal_paper_category     HI
_journal_paper_doi     10.1107/S2414314621007355
_journal_coeditor_code     WM4148
_publ_contact_author_name     'Florian Kraus'
_publ_contact_author_address
;
Philipps-Universitaet Marburg
Fachbereich Chemie
Hans-Meerwein-Str. 4
35032 Marburg
Germany
;
_publ_contact_author_email     'f.kraus@uni-marburg.de'
_publ_contact_author_fax     '+4964212825755'
_publ_contact_author_phone     '+4964212826668'
_publ_section_title
;
Barium bis[tetrafluoridobromate(III)]
;
_publ_section_title_footnote     .
loop_
    _publ_author_name
    _publ_author_footnote
    _publ_author_address
    'Ivlev, Sergei I.' .
;
Philipps-Universitaet Marburg
Fachbereich Chemie
Hans-Meerwein-Str. 4
35032 Marburg
Germany
;
    'Kraus, Florian' .
;
Philipps-Universitaet Marburg
Fachbereich Chemie
Hans-Meerwein-Str. 4
35032 Marburg
Germany
;
_publ_section_synopsis
;
The crystal structure of Ba[BrF~4~]~2~ was refined against single-crystal X-ray
diffraction data collected at 100 K, confirming the previous model from powder
data.
;
_chemical_name_systematic
;
Barium bis[tetrafluoridobromate(III)]
;
_chemical_name_common     ?
_chemical_formula_moiety     'Ba 2+, 2(Br F4 -)'
_chemical_formula_sum     'Ba Br2 F8'
_chemical_formula_iupac     'Ba 2+, 2Br F4 -'
_chemical_formula_weight     449.16
_chemical_absolute_configuration     .
_space_group_crystal_system     tetragonal
_space_group_name_H-M_alt     'I -4'
_space_group_name_Hall     'I -4'
loop_
    _space_group_symop_operation_xyz
    'x, y, z'
    '-x, -y, z'
    'y, -x, -z'
    '-y, x, -z'
    'x+1/2, y+1/2, z+1/2'
    '-x+1/2, -y+1/2, z+1/2'
    'y+1/2, -x+1/2, -z+1/2'
    '-y+1/2, x+1/2, -z+1/2'
_cell_length_a     9.5823(6)
_cell_length_b     9.5823(6)
_cell_length_c     8.0380(11)
_cell_angle_alpha     90
_cell_angle_beta     90
_cell_angle_gamma     90
_cell_volume     738.05(14)
_cell_formula_units_Z     4
_cell_measurement_reflns_used     2706
_cell_measurement_theta_min     6.53
_cell_measurement_theta_max     79.34
_cell_measurement_temperature     100
_exptl_crystal_description     'block'
_exptl_crystal_colour     'colorless'
_exptl_crystal_size_max     0.023
_exptl_crystal_size_mid     0.015
_exptl_crystal_size_min     0.011
_exptl_crystal_density_diffrn     4.042
_exptl_crystal_density_method     'not measured'
_exptl_crystal_F_000     792
_exptl_absorpt_coefficient_mu     55.597
_exptl_absorpt_correction_type     multi-scan
_exptl_absorpt_process_details
;
[X-AREA (Stoe, 2020) based on Koziskova <i>et al.</i>, (2016)]
;
_exptl_absorpt_correction_T_min     0.0679
_exptl_absorpt_correction_T_max     0.3622
_diffrn_ambient_temperature     100
_diffrn_source     'GeniX 3D HF Cu'
_diffrn_source_power     0.030
_diffrn_source_voltage     50
_diffrn_source_current     0.600
_diffrn_radiation_type     'Cu K\a'
_diffrn_radiation_wavelength     1.54186
_diffrn_radiation_monochromator     'Graded multilayer mirror'
_diffrn_measurement_device_type     'Stoe Stadivari'
_diffrn_measurement_device     'Eulerian 4-circle diffractometer'
_diffrn_measurement_method     'rotation method, \w scans'
_diffrn_detector     'Pilatus300K'
_diffrn_detector_area_resol_mean     5.81
_diffrn_reflns_number     2012
_diffrn_reflns_av_R_equivalents     0.0384
_diffrn_reflns_av_unetI/netI     0.0323
_diffrn_reflns_theta_min     6.533
_diffrn_reflns_theta_max     79.085
_diffrn_reflns_theta_full     67.686
_diffrn_measured_fraction_theta_max     0.979
_diffrn_measured_fraction_theta_full     0.992
_diffrn_reflns_limit_h_min     -11
_diffrn_reflns_limit_h_max     12
_diffrn_reflns_limit_k_min     -10
_diffrn_reflns_limit_k_max     6
_diffrn_reflns_limit_l_min     -10
_diffrn_reflns_limit_l_max     9
_diffrn_radiation_probe     x-ray
_reflns_number_total     746
_reflns_number_gt     688
_reflns_threshold_expression     'I > 2\s(I)'
_refine_ls_structure_factor_coef     Fsqd
_refine_ls_matrix_type     full
_refine_ls_R_factor_all     0.0538
_refine_ls_R_factor_gt     0.0492
_refine_ls_wR_factor_gt     0.1239
_refine_ls_wR_factor_ref     0.1268
_refine_ls_goodness_of_fit_ref     1.077
_refine_ls_restrained_S_all     1.077
_refine_ls_number_reflns     746
_refine_ls_number_parameters     50
_refine_ls_number_restraints     0
_refine_ls_hydrogen_treatment     undef
_refine_ls_weighting_scheme     calc
_refine_ls_weighting_details
              'w=1/[\s^2^(Fo^2^)+(0.0910P)^2^+5.3796P] where P=(Fo^2^+2Fc^2^)/3'
_atom_sites_solution_hydrogens     .
_atom_sites_solution_primary     direct
_refine_ls_shift/su_max     0.000
_refine_ls_shift/su_mean     0.000
_refine_diff_density_max     1.835
_refine_diff_density_min     -1.046
_refine_ls_extinction_method     none
_refine_ls_extinction_coef     .
_refine_ls_abs_structure_details
;
Flack <i>x</i> determined using 266 quotients
[(<i>I</i>^+^)-(<i>I</i>^-^)]/[(<i>I</i>^+^)+(<i>I</i>^-^)]
(Parsons <i>et al.</i>, 2013)
;
_refine_ls_abs_structure_Flack     -0.012(17)
loop_
    _atom_type_symbol
    _atom_type_description
    _atom_type_scat_dispersion_real
    _atom_type_scat_dispersion_imag
    _atom_type_scat_source
    'F' 'F' 0.0727 0.0534
                         'International Tables Vol C Tables 4.2.6.8 and 6.1.1.4'
    'Br' 'Br' -0.6763 1.2805
                         'International Tables Vol C Tables 4.2.6.8 and 6.1.1.4'
    'Ba' 'Ba' -1.0456 8.4617
                         'International Tables Vol C Tables 4.2.6.8 and 6.1.1.4'
_computing_data_collection
;
X-Area (Stoe, 2020)
;
_computing_cell_refinement
;
X-Area  (Stoe, 2020)
;
_computing_data_reduction
;
X-Area  (Stoe, 2020)
;
_computing_structure_solution
;
SHELXT (Sheldrick, 2015a)
;
_computing_structure_refinement
;
SHELXL (Sheldrick, 2015b)
;
_computing_molecular_graphics
;
DIAMOND (Brandenburg, 2020)
;
_computing_publication_material
;
publCIF (Westrip, 2010)
;
loop_
    _atom_site_type_symbol
    _atom_site_label
    _atom_site_fract_x
    _atom_site_fract_y
    _atom_site_fract_z
    _atom_site_U_iso_or_equiv
    _atom_site_adp_type
    _atom_site_calc_flag
    _atom_site_occupancy
    _atom_site_disorder_assembly
    _atom_site_disorder_group
    Ba Ba1 0.500000 0.500000 0.500000 0.0243(6) Uani d 1 . .
    Br Br1 0.77576(19) 0.84257(18) 0.6325(2) 0.0238(5) Uani d 1 . .
    F F1 0.7435(16) 0.6574(14) 0.5444(17) 0.041(3) Uani d 1 . .
    Ba Ba2 0.500000 1.000000 0.250000 0.0293(6) Uani d 1 . .
    F F2 0.6192(14) 0.9136(15) 0.5334(19) 0.041(3) Uani d 1 . .
    F F3 0.8236(13) 1.0143(13) 0.7242(17) 0.036(3) Uani d 1 . .
    F F4 0.9413(13) 0.7748(13) 0.744(2) 0.040(3) Uani d 1 . .
loop_
    _atom_site_aniso_label
    _atom_site_aniso_U_11
    _atom_site_aniso_U_22
    _atom_site_aniso_U_33
    _atom_site_aniso_U_12
    _atom_site_aniso_U_13
    _atom_site_aniso_U_23
    Ba1 0.0219(7) 0.0219(7) 0.0291(12) 0.000 0.000 0.000
    Br1 0.0251(10) 0.0197(9) 0.0267(9) -0.0021(7) -0.0004(8) 0.0000(7)
    F1 0.050(8) 0.030(7) 0.043(7) -0.013(6) 0.008(6) -0.008(5)
    Ba2 0.0257(8) 0.0257(8) 0.0364(13) 0.000 0.000 0.000
    F2 0.033(7) 0.042(7) 0.048(8) 0.004(6) -0.009(6) -0.004(6)
    F3 0.042(7) 0.027(6) 0.038(8) -0.001(5) -0.006(6) -0.003(5)
    F4 0.034(7) 0.029(6) 0.057(8) 0.003(6) -0.017(7) -0.006(6)
_geom_special_details
;
 All esds (except the esd in the dihedral angle between two l.s. planes)
 are estimated using the full covariance matrix.  The cell esds are taken
 into account individually in the estimation of esds in distances, angles
 and torsion angles; correlations between esds in cell parameters are only
 used when they are defined by crystal symmetry.  An approximate (isotropic)
 treatment of cell esds is used for estimating esds involving l.s. planes.
;
loop_
    _geom_bond_atom_site_label_1
    _geom_bond_atom_site_label_2
    _geom_bond_site_symmetry_2
    _geom_bond_distance
    _geom_bond_publ_flag
    Ba1 F3 7_466 2.791(13) ?
    Ba1 F3 5_444 2.791(13) ?
    Ba1 F3 6_664 2.791(13) ?
    Ba1 F3 8_646 2.791(13) ?
    Ba1 F1 2_665 2.801(14) ?
    Ba1 F1 3_566 2.801(14) ?
    Ba1 F1 4_656 2.801(14) ?
    Ba1 F1 . 2.801(14) ?
    Ba1 F4 5_444 3.034(14) ?
    Ba1 F4 8_646 3.034(14) ?
    Ba1 F4 6_664 3.034(14) ?
    Ba1 F4 7_466 3.034(14) ?
    Br1 F2 . 1.829(13) ?
    Br1 F3 . 1.861(12) ?
    Br1 F4 . 1.934(13) ?
    Br1 F1 . 1.935(13) ?
    Ba2 F2 7_465 2.680(14) ?
    Ba2 F2 2_675 2.680(14) ?
    Ba2 F2 8_655 2.680(14) ?
    Ba2 F2 . 2.680(14) ?
    Ba2 F4 3_576 2.693(12) ?
    Ba2 F4 4_656 2.693(12) ?
    Ba2 F4 6_664 2.693(12) ?
    Ba2 F4 5_454 2.693(12) ?
loop_
    _geom_angle_atom_site_label_1
    _geom_angle_atom_site_label_2
    _geom_angle_atom_site_label_3
    _geom_angle_site_symmetry_1
    _geom_angle_site_symmetry_3
    _geom_angle
    _geom_angle_publ_flag
    F3 Ba1 F3 7_466 5_444 129.1(3) ?
    F3 Ba1 F3 7_466 6_664 129.1(3) ?
    F3 Ba1 F3 5_444 6_664 74.9(6) ?
    F3 Ba1 F3 7_466 8_646 74.9(6) ?
    F3 Ba1 F3 5_444 8_646 129.1(3) ?
    F3 Ba1 F3 6_664 8_646 129.1(3) ?
    F3 Ba1 F1 7_466 2_665 105.4(4) ?
    F3 Ba1 F1 5_444 2_665 67.9(4) ?
    F3 Ba1 F1 6_664 2_665 125.4(4) ?
    F3 Ba1 F1 8_646 2_665 62.1(4) ?
    F3 Ba1 F1 7_466 3_566 125.4(4) ?
    F3 Ba1 F1 5_444 3_566 105.4(4) ?
    F3 Ba1 F1 6_664 3_566 62.1(4) ?
    F3 Ba1 F1 8_646 3_566 67.9(4) ?
    F1 Ba1 F1 2_665 3_566 90.93(7) ?
    F3 Ba1 F1 7_466 4_656 67.9(4) ?
    F3 Ba1 F1 5_444 4_656 62.1(4) ?
    F3 Ba1 F1 6_664 4_656 105.4(4) ?
    F3 Ba1 F1 8_646 4_656 125.4(4) ?
    F1 Ba1 F1 2_665 4_656 90.93(7) ?
    F1 Ba1 F1 3_566 4_656 165.4(5) ?
    F3 Ba1 F1 7_466 . 62.1(4) ?
    F3 Ba1 F1 5_444 . 125.4(4) ?
    F3 Ba1 F1 6_664 . 67.9(4) ?
    F3 Ba1 F1 8_646 . 105.4(4) ?
    F1 Ba1 F1 2_665 . 165.4(5) ?
    F1 Ba1 F1 3_566 . 90.93(7) ?
    F1 Ba1 F1 4_656 . 90.93(7) ?
    F3 Ba1 F4 7_466 5_444 168.1(4) ?
    F3 Ba1 F4 5_444 5_444 52.0(4) ?
    F3 Ba1 F4 6_664 5_444 62.5(4) ?
    F3 Ba1 F4 8_646 5_444 95.7(4) ?
    F1 Ba1 F4 2_665 5_444 63.2(4) ?
    F1 Ba1 F4 3_566 5_444 54.6(4) ?
    F1 Ba1 F4 4_656 5_444 114.0(4) ?
    F1 Ba1 F4 . 5_444 128.6(4) ?
    F3 Ba1 F4 7_466 8_646 62.5(4) ?
    F3 Ba1 F4 5_444 8_646 168.1(4) ?
    F3 Ba1 F4 6_664 8_646 95.7(4) ?
    F3 Ba1 F4 8_646 8_646 52.0(4) ?
    F1 Ba1 F4 2_665 8_646 114.0(4) ?
    F1 Ba1 F4 3_566 8_646 63.2(4) ?
    F1 Ba1 F4 4_656 8_646 128.6(4) ?
    F1 Ba1 F4 . 8_646 54.6(4) ?
    F4 Ba1 F4 5_444 8_646 117.4(3) ?
    F3 Ba1 F4 7_466 6_664 95.7(4) ?
    F3 Ba1 F4 5_444 6_664 62.5(4) ?
    F3 Ba1 F4 6_664 6_664 52.0(4) ?
    F3 Ba1 F4 8_646 6_664 168.1(4) ?
    F1 Ba1 F4 2_665 6_664 128.6(4) ?
    F1 Ba1 F4 3_566 6_664 114.0(4) ?
    F1 Ba1 F4 4_656 6_664 54.6(4) ?
    F1 Ba1 F4 . 6_664 63.2(4) ?
    F4 Ba1 F4 5_444 6_664 94.6(6) ?
    F4 Ba1 F4 8_646 6_664 117.4(3) ?
    F3 Ba1 F4 7_466 7_466 52.0(4) ?
    F3 Ba1 F4 5_444 7_466 95.7(4) ?
    F3 Ba1 F4 6_664 7_466 168.1(4) ?
    F3 Ba1 F4 8_646 7_466 62.5(4) ?
    F1 Ba1 F4 2_665 7_466 54.6(4) ?
    F1 Ba1 F4 3_566 7_466 128.6(4) ?
    F1 Ba1 F4 4_656 7_466 63.2(4) ?
    F1 Ba1 F4 . 7_466 114.0(4) ?
    F4 Ba1 F4 5_444 7_466 117.4(3) ?
    F4 Ba1 F4 8_646 7_466 94.6(6) ?
    F4 Ba1 F4 6_664 7_466 117.4(3) ?
    F2 Br1 F3 . . 92.6(6) ?
    F2 Br1 F4 . . 177.3(6) ?
    F3 Br1 F4 . . 84.9(6) ?
    F2 Br1 F1 . . 92.9(6) ?
    F3 Br1 F1 . . 174.4(6) ?
    F4 Br1 F1 . . 89.6(6) ?
    Br1 F1 Ba1 . . 132.3(7) ?
    F2 Ba2 F2 7_465 2_675 136.3(4) ?
    F2 Ba2 F2 7_465 8_655 63.5(6) ?
    F2 Ba2 F2 2_675 8_655 136.3(4) ?
    F2 Ba2 F2 7_465 . 136.3(4) ?
    F2 Ba2 F2 2_675 . 63.5(6) ?
    F2 Ba2 F2 8_655 . 136.3(4) ?
    F2 Ba2 F4 7_465 3_576 114.0(5) ?
    F2 Ba2 F4 2_675 3_576 109.7(5) ?
    F2 Ba2 F4 8_655 3_576 67.9(5) ?
    F2 Ba2 F4 . 3_576 68.4(5) ?
    F2 Ba2 F4 7_465 4_656 67.9(5) ?
    F2 Ba2 F4 2_675 4_656 68.4(5) ?
    F2 Ba2 F4 8_655 4_656 114.0(5) ?
    F2 Ba2 F4 . 4_656 109.7(5) ?
    F4 Ba2 F4 3_576 4_656 178.0(7) ?
    F2 Ba2 F4 7_465 6_664 68.4(5) ?
    F2 Ba2 F4 2_675 6_664 114.0(5) ?
    F2 Ba2 F4 8_655 6_664 109.7(5) ?
    F2 Ba2 F4 . 6_664 67.9(5) ?
    F4 Ba2 F4 3_576 6_664 90.018(16) ?
    F4 Ba2 F4 4_656 6_664 90.018(15) ?
    F2 Ba2 F4 7_465 5_454 109.7(5) ?
    F2 Ba2 F4 2_675 5_454 67.9(5) ?
    F2 Ba2 F4 8_655 5_454 68.4(5) ?
    F2 Ba2 F4 . 5_454 114.0(5) ?
    F4 Ba2 F4 3_576 5_454 90.018(15) ?
    F4 Ba2 F4 4_656 5_454 90.018(15) ?
    F4 Ba2 F4 6_664 5_454 178.0(7) ?
    Br1 F2 Ba2 . . 146.6(8) ?
    Br1 F3 Ba1 . 5 114.9(6) ?
    Br1 F4 Ba2 . 5_545 120.5(6) ?
    Br1 F4 Ba1 . 5 103.2(5) ?
    Ba2 F4 Ba1 5_545 5 130.1(5) ?
loop_
    _geom_torsion_atom_site_label_1
    _geom_torsion_atom_site_label_2
    _geom_torsion_atom_site_label_3
    _geom_torsion_atom_site_label_4
    _geom_torsion_site_symmetry_1
    _geom_torsion_site_symmetry_2
    _geom_torsion_site_symmetry_3
    _geom_torsion_site_symmetry_4
    _geom_torsion
    _geom_torsion_publ_flag
    F3 Br1 F2 Ba2 . . . . 103.8(13) ?
    F1 Br1 F2 Ba2 . . . . -75.4(13) ?
    F2 Br1 F3 Ba1 . . . 5 158.2(7) ?
    F4 Br1 F3 Ba1 . . . 5 -20.9(7) ?
_shelx_space_group_comment
;
The symmetry employed for this shelxl refinement is uniquely defined
by the following loop, which should always be used as a source of
symmetry information in preference to the above space-group names.
They are only intended as comments.
;
_shelx_estimated_absorpt_T_min     0.361
_shelx_estimated_absorpt_T_max     0.580
_shelx_hkl_file
;
  -2   0  -6   77.39   24.60
   0  -2  -6   57.59   23.40
   1  -2  -5  532.65   22.20
   1  -1  -4   26.00   19.40
  -3  -2  -7  491.95   30.10
  -2  -3  -7   17.90   25.30
  -1  -1  -6 1050.59   33.20
  -1   1  -4   45.50   18.90
   0  -4  -6  593.94   27.50
  -4   0  -6  519.45   29.00
  -4   1  -5  683.93   34.10
  -1   0  -5 1121.99   28.10
   0  -1  -5 1149.89   28.50
   0   0  -4  751.82   21.70
  -4  -3  -7  804.62   34.40
  -3  -4  -7 1100.89   37.50
  -3  -1  -6 2088.99   40.70
  -1  -5  -6  713.03   32.10
  -1  -3  -6  890.61   32.40
  -5  -1  -6  785.62   32.70
  -2  -2  -6  293.97   28.70
  -6  -2  -6   91.89   29.30
  -3   1  -4 1365.06   29.70
   0  -3  -5   -3.00   23.90
   1  -3  -4  289.27   16.30
  -5   0  -5  559.04   32.10
  -4  -2  -6   55.59   31.20
  -3  -3  -6 1796.42   41.70
  -2  -1  -5 1041.40   28.60
  -1  -2  -5 1110.39   29.60
  -5  -3  -6  923.01   34.20
  -3  -5  -6  471.45   28.20
  -6  -1  -5   11.00   23.00
  -4  -4  -6  237.58   33.00
  -2   0  -4 5911.61   45.70
   0  -2  -4 6045.00   45.50
  -7  -2  -5  209.78   29.80
  -1  -1  -4   27.00   20.90
  -1  -4  -5  465.05   26.30
  -4   0  -4 1537.25   32.60
  -3  -2  -5 2548.65   40.50
  -2  -3  -5 2873.71   42.60
   0  -4  -4 1771.12   29.90
  -2  -5  -5  457.05   30.70
  -3  -6  -5 1263.67   34.40
  -6  -5  -5  779.82   27.30
  -5  -6  -5  184.58   23.40
  -4  -3  -5 1198.58   33.70
  -3  -4  -5   98.39   25.50
  -5  -4  -5  956.10   33.30
  -4  -5  -5  438.66   27.90
  -3  -1  -4  331.37   19.80
  -5  -1  -4  738.43   29.00
  -2  -2  -4  149.19   21.50
  -1  -5  -4  689.43   24.00
  -7  -3  -4   -0.60   21.90
  -6  -2  -4 3767.62   48.60
  -5   0  -3 2392.86   32.50
  -7  -5  -4   42.50   23.40
  -3  -7  -4  383.16   25.10
  -2  -6  -4  946.21   27.00
  -6  -6  -4 1996.50   38.30
  -4  -2  -4  264.97   21.40
  -8  -3  -3  571.74   28.70
  -6  -4  -4   89.49   24.30
  -5  -3  -4   69.69   26.70
  -3  -3  -4  967.50   27.40
  -6  -1  -3  112.99   18.40
  -7  -2  -3  406.86   23.40
  -5  -5  -4   47.80   22.70
  -4  -4  -4 3401.76   46.70
  -3  -8  -3  407.26   21.90
  -4  -1  -3 2997.20   32.50
  -1  -6  -3 1412.36   24.70
  -7  -6  -3  414.66   22.20
  -6  -7  -3  364.46   23.40
  -2  -7  -3  159.28   17.20
  -1  -4  -3 2788.22   31.40
  -7  -4  -3  595.24   25.90
  -4  -7  -3 1857.91   36.30
  -6  -3  -3 1006.80   30.70
  -5  -2  -3  400.06   20.00
  -3  -2  -3 6369.86   41.40
  -6  -5  -3 1776.72   34.40
  -2  -3  -3 1757.82   25.60
  -8  -4  -2   57.69   18.70
  -5  -6  -3  370.56   24.50
  -3  -6  -3  830.42   24.50
  -2  -5  -3 1732.43   28.60
  -5  -4  -3 1987.00   34.00
  -4  -8  -2   12.60   22.80
  -4  -3  -3  308.37   19.80
  -4  -5  -3 1235.88   28.90
  -3  -4  -3  207.48   17.90
  -7  -5  -2 2014.40   33.70
  -7  -3  -2 2424.86   35.40
  -5  -1  -2 2031.20   26.50
  -6  -6  -2  166.08   25.90
  -6  -2  -2  241.18   18.20
  -8  -5  -1 1569.54   29.90
  -8  -3  -1  921.71   25.10
  -3  -7  -2 1489.65   28.40
  -1  -5  -2 1375.76   22.00
  -6  -4  -2   16.20   22.50
  -5  -8  -1  120.89   26.30
  -2  -6  -2 2209.58   29.10
  -7  -6  -1  396.96   23.10
  -4  -6  -2  536.65   24.10
  -3  -8  -1 1413.06   28.80
  -7  -2  -1 2660.73   33.20
  -5  -5  -2 1262.57   28.80
  -5  -3  -2 3052.89   34.20
  -6  -1  -1 2515.25   29.10
  -7  -7   0  321.57   23.60
  -7  -4  -1  475.25   26.20
  -6  -8   0  683.43   25.50
  -4  -4  -2  575.14   20.80
  -3  -3  -2 3914.71   32.70
  -8  -4   0   73.09   21.90
  -2  -7  -1 2202.08   30.30
  -4  -7  -1   27.30   21.70
  -6  -5  -1  312.97   25.80
  -5  -6  -1 2216.78   39.20
  -1  -6  -1  377.76   15.70
  -6  -3  -1  884.91   23.50
  -4  -8   0 2100.39   37.60
  -8  -5   1 1789.02   31.20
  -5  -2  -1 1832.42   25.50
  -3  -6  -1  442.26   20.20
  -8  -3   1  571.34   22.10
  -7  -3   0    0.80   18.00
  -6  -6   0  299.47   28.50
  -5  -8   1  313.47   29.70
  -5  -7   0   21.10   23.30
  -5  -4  -1   31.10   21.10
  -3  -3  -4  991.50   29.10
  -2  -7  -5   -4.10   21.80
  -5  -4  -3 2100.89   41.80
   0  -5  -5  651.83   26.50
  -6  -6  -2   62.19   25.90
  -5  -3  -2 3117.09   34.70
  -3  -2  -3 6457.95   44.60
  -4  -3  -3  300.17   21.10
  -1  -3  -4 1417.26   26.30
  -3  -5  -4  574.84   30.40
  -2  -4  -4 1964.40   33.80
  -5  -5  -2 1354.86   34.70
  -4  -7  -3 1339.57   37.50
  -4  -5  -3 1147.59   33.20
  -5  -7  -2  560.74   27.30
   0  -4  -4 1890.81   27.70
  -1  -5  -4  761.92   29.00
  -5  -8  -1   45.70   23.10
  -5  -4  -1   43.40   15.20
  -2  -3  -3 1775.72   27.00
   0  -6  -4  557.94   24.50
  -3  -6  -3  841.92   28.60
  -5  -6  -1 2229.58   34.40
  -3  -3  -2 3945.51   34.30
  -2  -5  -3 1792.02   30.20
  -5  -7   0   15.40   17.00
  -5  -5   0   28.70   14.40
   1  -8  -3 2350.76   33.30
  -4  -7  -1   50.29   24.50
  -3  -7  -2 1620.54   32.10
  -3  -5  -2 2160.28   30.10
   1  -4  -3 2970.60   27.80
  -4  -5  -1 2179.98   30.40
  -2  -8  -2   58.79   21.50
  -1  -9  -2 1223.48   31.00
  -4  -8   0 1940.21   34.60
   0  -5  -3 1833.02   26.60
   1  -6  -3   -6.90   16.10
  -3  -8  -1 1462.05   31.10
  -2  -4  -2 3352.76   32.60
   1  -9  -2  531.85   25.40
  -3  -9   0    8.70   19.80
  -2  -9  -1  305.87   23.00
  -4  -4   0  176.28   15.20
  -2  -6  -2 2375.16   31.70
  -4  -6   0 2444.76   30.90
  -1  -7  -2 1042.60   28.90
   0  -8  -2   74.49   20.60
  -3  -6  -1  417.96   20.00
   2  -8  -2   30.00   18.30
  -4  -7   1  178.98   16.70
  -1  -5  -2 1301.37   23.50
  -3  -9   2 2198.38   31.90
   0 -10   0  175.48   24.30
   0  -9  -1  912.61   28.90
  -2  -7  -1 2304.57   32.50
  -3  -7   0  266.37   19.30
  -1  -8  -1 1342.57   30.00
   1  -7  -2 2229.98   30.30
   2  -9  -1  169.08   18.90
  -4  -5   1 1646.14   21.80
  -3  -8   1 1029.60   28.30
  -1  -9   0  -16.60   20.90
  -2  -8   0  142.69   20.30
  -2  -5  -1 1255.77   20.50
   2  -6  -2  275.17   16.00
  -3  -5   0 3809.72   32.60
   1  -5  -2 2788.42   27.00
   1  -8  -1  513.05   23.60
  -2  -9   3  933.01   22.40
  -1  -6  -1  355.66   16.90
   0  -7  -1 1166.28   27.70
   3  -9   0  411.36   22.20
  -3  -7   2 1226.78   25.90
  -3  -6   1  957.60   20.50
  -2  -6   0 2181.18   26.30
   0  -9   1 1083.39   28.90
   0  -8   0 1568.54   31.80
  -2  -8   2  143.09   18.60
  -1  -7   0 1069.39   24.50
  -1  -8   1 1311.97   28.50
   0  -5  -1  693.93   18.30
  -2  -8   4 2138.29   27.20
   1  -6  -1 2532.25   27.50
   2  -9   1   68.19   20.10
   2  -8   0 3046.90   37.90
   3  -6  -1  448.06   16.00
  -3  -5   2 1443.76   20.50
   0  -9   3  465.65   22.40
   1  -9   2  616.94   24.80
   1  -7   0  169.38   18.90
   3  -9   2 1034.30   25.40
  -2  -7   3   70.79   18.50
  -1  -8   3  905.31   24.70
  -1  -5   0 8330.77   39.80
   1  -8   1  251.27   23.20
   2  -5  -1 2042.30   21.90
  -2  -5   1 1538.45   20.30
   0  -6   0 2533.05   27.70
   3  -7   0  -14.70   17.60
   0  -8   2   85.99   20.10
   2  -9   3 1037.90   26.30
   3  -8   1  882.01   25.10
  -2  -6   2 2217.48   27.50
   0  -7   1  593.04   24.70
  -1  -6   1  132.29   13.90
   0  -8   4  583.44   24.40
   2  -8   2   47.00   24.70
   4  -8   2   27.10   16.40
  -2  -6   4  984.70   21.50
   2  -6   0   83.29   14.90
  -1  -7   4  528.95   19.80
   1  -8   3 2111.79   35.10
   4  -7   1  451.95   21.30
   1  -5   0  685.73   18.30
   3  -8   3  493.45   22.90
   1   1   4   16.20   12.80
   6  -3   5 1206.68   28.80
   2  -2   4  165.78   15.60
   3  -3   4  985.30   24.20
   6   0   6  440.36   24.00
   6   2   6   52.39   19.10
   3   0   5   13.90   22.50
   5  -2   5  517.95   29.40
   3   2   5 3342.97   38.90
   7  -2   5   81.19   18.80
   4  -1   5  534.65   25.80
   4   3   5  617.14   25.50
   5  -3   4  568.74   24.80
   7  -3   4  418.26   24.70
   2   0   4 6001.50   39.60
   2   2   4  451.65   19.10
   6  -1   5  367.06   28.30
   5   0   5  779.22   29.10
   6   3   5  728.73   26.10
   7   0   5 1350.26   33.80
   3  -1   4 1306.57   24.90
   5   2   5  562.84   26.60
   7   2   5  380.06   22.80
   8  -2   4 2051.49   32.10
   6   1   5   27.90   21.80
   3   3   4  968.80   25.10
   4  -3   3  189.58   20.20
   6  -2   4  929.81   27.60
   8  -3   3  356.76   20.30
   9  -2   3  791.32   24.70
   6  -3   3  834.02   28.50
   5  -1   4  703.33   26.20
   6   4   4  -18.30   24.20
   7  -1   4  454.65   24.70
   4   0   4 1792.02   30.80
   8   0   4  679.13   25.00
   4   2   4  228.48   24.50
   5   3   4  122.59   24.40
   7   3   4  -17.20   19.60
   6   0   4  560.74   26.90
   7   1   4  181.58   26.80
   5   1   4  813.62   28.60
   7  -2   3  169.48   20.80
   5  -2   3 1553.84   28.70
   6   2   4 3336.97   42.90
   9   0   3  154.48   22.50
   7  -3   2 1310.07   30.60
   5  -3   2 2033.20   31.30
   9   2   3  998.80   28.20
   4  -1   3 2733.23   32.90
   6  -1   3 1364.56   32.80
   7   4   3  533.95   29.50
   8   3   3  236.58   24.60
   3   2   3 6009.60   41.60
   8  -2   2  155.08   20.40
   8   1   3 2273.67   39.70
   9  -1   2 1311.37   29.10
   5   4   3 1959.40   33.70
   4   3   3  745.13   25.10
   7   0   3 1335.97   31.90
   4  -2   2 3533.95   33.30
   5   0   3 1802.32   31.00
   9  -2   1  268.67   19.30
   4   1   3 3004.60   35.00
   6   3   3 1276.67   33.60
   7   2   3  409.36   24.90
   6  -2   2 2206.38   32.80
   6   1   3   -4.80   20.90
   6  -3   1  372.76   22.10
   9   1   2  558.34   25.00
   8   4   2   76.59   24.80
   8   0   2  114.79   26.50
   5  -1   2 1245.98   28.50
   8   2   2   61.19   21.80
   9   4   1 1013.30   30.50
   7  -2   1 2208.88   35.60
  10   0   0  169.08   23.40
   8   5   1 1802.02   35.20
   4   4   2  556.54   23.00
   6   4   2   55.59   22.80
   7   1   2 2093.19   36.00
   7   3   2 3598.94   45.00
   8  -1   1 1281.87   31.30
   6   0   2 1568.34   30.40
   9   2   1  164.38   23.60
   8  -2   0  123.89   21.80
   9  -1   0  -20.30   20.40
   5  -2   1 1265.87   23.50
   5   1   2 2978.90   37.80
   5   3   2 2034.80   31.90
   6   2   2  271.17   21.90
   4   2   2   49.20   17.10
   8   1   1  473.65   26.50
   6   5   1  628.64   33.20
   6  -1   1  388.16   20.60
   7   0   1 1075.39   31.80
   7   4   1  211.48   24.20
   9   3   0  471.55   26.30
   6  -2   0 2307.57   32.20
   7   2   1 2235.18   36.50
   8   4   0  102.89   23.60
   9   0  -1 1131.89   34.20
   9   4  -1  786.82   27.20
   9  -1  -2  900.11   30.30
   7  -1   0 1147.59   28.50
   7   5   0   77.39   23.60
   5   4   1  158.88   24.10
   6   1   1 2450.95   33.60
   6   3   1  503.85   23.40
   8   2   0 3209.38   47.70
   8   5  -1 1624.74   37.70
   9   2  -1   54.49   28.10
   7  -2  -1 2395.26   34.30
   8  -1  -1 1346.77   31.80
   5   2   1 1982.80   28.80
   4   3   1 2748.43   32.20
   9   3  -2 1113.19   31.40
   7   1   0  187.18   23.10
   7   3   0   -4.90   22.60
   9   0  -3  422.46   26.70
   8   1  -1  257.97   26.30
   8   3  -1  931.51   32.50
   5   5   0   -6.20   25.70
   6   4   0 9893.41   67.89
   5  -1   0 8296.87   47.50
   6   0   0 2552.84   33.30
   9   2  -3  987.50   30.60
   8  -1  -3 1028.50   31.10
   8   0  -2   79.99   23.10
   6   2   0   81.19   19.20
   7   4  -1  527.85   28.30
   5  -2  -1 1480.65   22.00
   6   5  -1  282.27   26.70
   8   2  -2   98.69   25.00
  -1  -5   6 1039.90   28.10
  -1  -7   2 1292.37   27.80
  -1  -7   4  535.15   23.10
   0  -8   4  559.44   24.30
   0  -3   7 1865.21   31.80
  -2  -2   4  401.56   16.70
  -2  -5   3 1576.14   26.20
  -2  -4   4 1736.13   27.40
  -1  -6   1  109.59   15.00
  -1  -6   5  497.85   22.50
  -1  -3   6  522.25   20.40
   0  -6   6  463.95   21.80
   0  -7   5 1933.21   31.80
  -2  -3   3 1297.57   20.90
   1  -4   7  113.49   21.00
  -1  -6   3 1157.18   24.40
  -1  -4   5  721.93   23.80
  -1  -2   5  737.23   18.20
   1  -8   3 1994.70   33.00
  -1  -5   4  769.52   24.60
   0  -7   3 1350.86   29.20
   0  -4   6  650.53   22.60
   0  -2   6   49.70   17.40
   2  -8   4  168.58   21.20
  -1  -5   2 1293.77   21.10
   2  -3   7  496.25   22.30
   0  -6   4  618.84   21.90
   0  -5   5  581.64   22.50
   1  -5   6  863.71   24.70
   2  -6   6   59.39   21.10
  -1  -3   4 1338.87   21.50
   1  -7   4  201.48   19.10
   2  -7   5  194.28   21.60
  -1  -4   3 2086.59   24.10
   1  -6   5   12.80   18.00
   3  -4   7  799.12   24.80
   0  -1   5 1098.39   17.60
   0  -6   2 1635.04   24.10
   1  -3   6 2071.79   31.00
   1  -7   2 2667.93   31.40
   3  -8   3  494.15   21.20
   4  -3   7 1197.88   25.80
   2  -4   6   40.80   20.70
   4  -7   5  440.76   21.40
   0  -5   3 2388.56   26.80
   0  -4   4 1570.34   23.20
   3  -5   6  946.01   25.00
   1  -4   5 4363.46   39.10
   2  -7   3  397.96   22.00
   1  -6   3   99.59   15.20
   2  -2   6  401.36   20.30
   3  -7   4  -14.10   17.40
   0  -2   4 6133.79   34.20
   3  -6   5  788.72   25.70
   1  -6   1 2329.27   24.70
   1  -5   4  824.62   21.30
   2  -6   4 3767.02   40.40
   2  -5   5 1011.40   25.40
   1  -2   5 1167.18   21.20
   3  -3   6 1763.92   28.80
   4  -4   6  209.08   21.70
   5  -7   4   59.89   20.40
   5  -6   5  722.43   21.50
   3  -7   2 2282.17   32.10
   4  -7   3  609.94   25.50
   1  -5   2 2047.50   23.20
   1  -3   4  321.87   13.60
   2  -6   2  206.18   16.70
   4  -5   5  974.70   25.90
   4  -2   6  577.54   22.30
   3  -4   5 1281.37   26.30
   4  -6   4  107.99   19.00
   5  -3   6  468.75   19.40
   6  -7   3  364.76   22.00
   1  -4   3 2914.21   25.80
   2  -1   5 1046.70   18.20
   3  -6   3  955.10   22.80
   6  -5   5  249.08   16.80
   2  -5   3  364.26   16.20
   2  -4   4  264.57   16.20
   3  -5   4   83.59   17.90
   5  -7   2 2132.49   34.50
   6  -6   4 1983.20   30.80
   6  -2   6  370.56   16.90
   5  -4   5  415.76   23.40
   3  -2   5 2819.52   30.20
   7  -4   5  966.80   21.20
   3  -6   1  766.92   19.70
   5  -6   3 1908.41   34.60
   5  -5   4   54.99   18.20
   7  -6   3  282.57   17.60
   4  -6   2   18.30   18.60
   7  -5   4   41.90   13.80
   2  -5   1 1752.12   19.90
   2  -2   4  147.39   11.90
   6  -3   5 1161.58   25.60
   4  -4   4 3361.16   36.90
   4  -1   5  508.75   20.10
   3  -3   4  916.41   20.50
   4  -5   3 2067.69   30.40
   5  -2   5  464.15   22.60
   6  -6   2  134.19   23.30
   3  -5   2 3060.79   29.20
   7  -2   5   40.10   14.70
   2  -3   3 6551.94   35.40
   3  -4   3  281.67   17.80
   6  -4   4  488.85   23.90
   5  -6   1  257.77   19.10
   6  -5   3  437.36   25.30
   6  -1   5  327.17   17.80
   7  -6   1  937.51   24.00
   3  -1   4 1327.67   19.50
   5  -3   4  542.65   21.00
   7  -3   4  372.56   21.30
   5  -5   2 1299.47   29.40
   7  -5   2  695.03   23.60
   5  -4   3 1300.87   27.10
   7  -4   3 1669.13   29.40
   8  -2   4 2019.20   28.40
   4  -5   1   81.19   14.10
   8  -5   1  105.09   14.80
   4  -4   2  553.34   21.60
   4  -3   3  263.67   17.00
   8  -3   3  412.16   21.80
   3  -2   3 1739.33   22.40
   4   0   4 1714.03   22.70
   5  -1   4  750.12   23.30
   6  -5   1 2084.89   33.20
   7  -1   4  488.35   22.20
   8  -4   2   27.30   15.10
   8   0   4  625.94   20.30
   3  -4   1 2067.69   22.30
   9  -2   3  810.62   20.70
   5  -5   0   95.69   19.70
   6  -3   3  780.62   23.80
   7  -5   0   62.09   20.60
   9  -4   1  450.95   17.30
   3  -3   2 4049.40   30.80
   6  -4   2  548.75   23.50
   9  -3   2 1219.68   22.80
   6   0   4  575.94   20.20
   5  -2   3 1612.64   26.20
   7  -2   3  160.68   18.40
   9   0   3  141.09   17.90
   7  -4   1   29.70   19.20
   5  -4   1 2259.07   31.50
   5   2   3 1042.10   31.10
   6  -2   2 2275.37   36.50
   6   1   3   57.29   22.30
   9   3   2  653.03   25.40
   9   1   2  549.35   25.70
   8   4   2   56.39   21.50
   6  -3   1  405.36   20.00
   8   0   2   48.30   22.70
   8   2   2  106.89   24.00
   9   4   1  997.10   28.40
   5  -1   2 1338.67   27.10
   8   5   1 1680.73   36.00
   6   4   2   17.50   26.60
   7  -2   1 2113.59   36.10
   7   3   2 3703.63   48.00
   9   0   1  868.71   29.40
  10   0   0  111.59   19.60
   7   1   2 2096.79   39.70
   8  -1   1 1201.98   35.00
   6   0   2 1596.54   30.60
   9   2   1  171.48   23.00
   6   2   2  229.08   26.20
   8  -2   0  126.29   22.70
   9  -1   0   11.10   20.60
   5  -2   1 1334.07   24.40
   5   1   2 3007.10   38.80
   5   3   2 2174.88   33.20
   4   2   2   32.30   17.20
   8   1   1  473.35   27.00
   7   4   1  237.08   29.00
   9   1   0  103.39   29.10
   9   3   0  411.66   25.90
   7   0   1 1076.29   29.50
   7   2   1 2302.07   39.90
   8   4   0   92.49   24.30
   9   4  -1  768.12   28.10
   6  -2   0 2188.88   32.40
   7   5   0   70.59   24.30
   8   0   0 1539.85   35.80
   9   0  -1 1133.99   33.00
   5   4   1  124.69   24.40
   6   3   1  490.95   27.00
   9  -1  -2  883.51   31.10
   6   1   1 2490.55   35.00
   7  -1   0 1088.99   28.80
   8   2   0 3110.49   48.10
   8   5  -1 1481.15   34.80
   9   2  -1   13.70   28.40
   5   0   1  653.43   21.30
   7  -2  -1 2311.97   34.90
   8  -1  -1 1341.17   31.90
   5   2   1 2091.99   30.60
   4   3   1 2648.54   30.90
   9   1  -2  576.04   30.70
   9   3  -2 1104.69   31.90
   7   1   0  193.78   23.80
   8   1  -1  245.68   31.60
   8   3  -1  917.31   34.30
   9   0  -3  428.16   24.20
   6   4   0 9495.55   66.59
   6   0   0 2590.54   34.80
   9   2  -3  991.80   31.20
   5  -1   0 8531.35   49.20
   8   4  -2   91.49   30.60
   7   4  -1  527.75   33.20
   6   2   0   58.19   18.40
   8  -1  -3  966.00   31.90
   8   0  -2   77.89   24.50
   6   5  -1  290.27   26.10
   7   5  -2 2260.77   41.70
   8   2  -2   71.19   25.80
   5  -2  -1 1473.15   22.90
   7   2  -1 2818.62   42.80
   5   3   0  112.29   18.10
   7  -1  -2 1299.57   30.20
   4   4   0  202.08   20.90
   5   1   0  653.23   20.30
   8   3  -3  544.45   33.00
   6  -2  -2 2008.60   28.80
   8   1  -3 2096.19   38.70
   8   0  -4  574.84   25.60
   7  -1  -2 1246.88   32.00
   8  -2  -4 2170.08   33.80
   6  -1  -1  123.69   16.50
   4  -4   0  174.28   14.40
   6  -3  -1  990.10   26.60
   7  -3  -2 1315.07   29.60
   7   0  -3 1306.57   30.10
   7  -5  -4   24.20   16.60
   5   0  -1  905.61   19.50
   6   0  -2 1656.83   29.10
   7  -4  -3 2170.08   32.90
   7   0  -5 1887.51   31.30
   6   1  -3   97.69   17.30
   7  -2  -3   27.60   22.80
   5  -4  -1 1556.84   24.60
   5   1  -2 2186.78   27.60
   6  -6  -4 1955.00   30.00
   7  -4  -5  871.71   22.20
   7  -1  -4  499.25   23.00
   7  -3  -4  356.76   21.80
   5  -2  -1 1456.05   22.60
   6  -5  -3  209.58   19.00
   6  -2  -2 2066.49   30.30
   4  -5  -1  103.99   15.00
   5  -6  -3 1772.02   28.20
   5  -5  -2 2085.69   28.80
   6   0  -6  410.36   21.60
   6  -1  -3 1078.69   25.40
   6   0  -4  639.04   22.90
   6  -3  -3  949.71   25.40
   6  -4  -4  548.75   23.00
   5  -6  -5  776.52   23.50
   6  -2  -6  417.06   25.60
   4  -3  -1 3072.09   27.50
   5  -1  -2 1336.77   23.60
   6  -2  -4 1015.70   28.80
   6  -1  -5  489.45   24.10
   5  -3  -2 1548.55   25.70
   5   1  -4  819.92   21.70
   6  -3  -5 1056.49   26.80
   5  -5  -4   41.30   23.00
   5   0  -3 2528.35   30.30
   5  -2  -7  332.57   21.10
   4  -6  -4   27.50   21.80
   4  -4  -2  526.95   21.00
   5  -2  -3 1578.24   26.20
   5   0  -5  621.14   24.50
   4   1  -3 3036.80   28.60
   5  -4  -5  696.23   25.10
   5  -3  -6  419.46   25.80
   5  -1  -6 1114.49   28.70
   4  -5  -3 1944.11   29.30
   5  -3  -4  514.45   22.60
   5  -2  -5  474.95   26.70
   3  -6  -3 1102.39   24.40
   3  -5  -2 2112.99   26.20
   4  -2  -2 3403.16   30.00
   4   1  -5 4405.36   40.90
   4  -3  -7 1179.28   29.80
   4  -1  -7  486.05   26.60
   3  -6  -5  814.32   25.80
   4  -4  -6  211.18   20.70
   4   0  -6  798.52   27.50
   4  -4  -4 3210.58   36.10
   4  -3  -3  556.44   18.70
   4  -1  -3 2008.40   24.90
   4   0  -4 1521.25   24.50
   4  -2  -6  533.85   23.60
   3  -4  -7  491.95   20.70
   4  -3  -5   90.49   18.40
   4  -1  -5  712.13   24.70
   2  -6  -6   65.49   20.50
   3   0  -7 1805.42   31.80
   4  -2  -4 1729.83   25.60
   3  -5  -4   94.99   17.40
   2  -6  -4 3408.96   36.40
   2  -5  -7  758.72   21.50
   3  -4  -3  602.74   17.00
   2  -2  -8  786.32   21.60
   3   1  -4  304.87   12.70
   6  -3   1  382.06   18.50
   7  -2   1 2266.77   31.60
   7   2   1 2189.88   29.50
   9  -1   0   12.90   21.20
   9   1   0  111.29   16.90
   6  -5  -1 1545.95   27.50
   6  -4   0 2384.26   31.90
   7   0   1 1154.28   26.50
   7  -5  -2  576.04   19.90
   8  -2   0  182.68   21.10
   4  -4   0  198.08   14.50
   5  -2   1 1374.26   22.90
   7  -3   0  254.37   20.50
   9  -2  -1  144.69   20.00
   6  -1   1  418.76   17.90
   7  -4  -1  157.98   21.50
   8  -4  -2    8.80   19.30
   8   2   0 2798.52   33.30
   9   2  -1   32.20   20.00
   6   1   1 2473.75   27.90
   8  -3  -1 1026.20   26.70
   7  -1   0 1146.29   28.40
   9  -1  -2  855.31   25.20
   5  -4  -1 1625.64   25.20
   6  -2   0 2266.87   29.70
   7   1   0  184.98   20.00
   9  -2  -3  885.81   23.50
   8  -1  -1 1382.26   29.90
   9   1  -2  570.84   22.70
   7  -4  -3 2129.79   33.20
   6  -4  -2  383.16   20.70
   8  -3  -3  296.37   20.30
   8  -2  -2  162.68   23.90
   8   1  -1  181.48   19.50
   7  -2  -1 2573.64   34.20
   9   2  -3  907.51   22.90
   6   2   0   67.69   12.70
   9   0  -3  408.66   20.60
   6   0   0 2463.05   28.00
   5  -1   0 8340.37   43.80
   7   0  -1  614.04   25.70
   7   2  -1 2852.71   34.90
   8   0  -2   71.29   21.90
   8   2  -2   77.79   18.40
   8  -2  -4 2208.98   34.60
   6  -4  -4  545.95   25.50
   8  -1  -3  969.00   31.10
   8   3  -3  464.85   25.90
   4  -3  -1 3344.87   29.20
   5   1   0  687.33   17.30
  -1  -3   4 1313.27   26.00
   0  -1   7  194.38   22.90
   2  -2   8  892.51   29.50
  -1  -2   5  808.92   25.80
   2   0   8   37.20   26.80
   0  -4   4 1586.04   30.10
   1  -5   4  862.31   26.60
  -1   0   5 1128.49   25.10
   1  -2   7 1269.57   35.10
   3  -5   6  883.61   35.50
   0  -2   6   46.20   22.70
   2  -3   7  526.95   34.80
   0  -3   5   88.19   21.30
   2  -5   5  912.71   30.60
  -1  -1   4   53.89   16.30
   1   0   7  316.07   25.80
   0   0   6   28.10   21.00
   1  -3   6 1964.70   38.90
   2  -1   7 1455.45   36.60
   4  -3   7 1102.99   32.10
   0  -1   5 1222.58   28.20
   2   1   7  969.40   30.30
   3  -2   7   -8.70   29.00
   4  -5   5  872.51   33.20
   1  -4   3 3044.10   31.90
   1  -1   6 1284.97   33.40
   0  -2   4 5966.50   42.70
   0   1   5 1028.60   22.00
   3  -5   4  127.29   24.40
   4  -4   6  164.08   25.10
   1   1   6 1873.41   33.50
  -1  -1  -8  222.38   27.20
   2   0  -4 6038.80   43.80
   3  -4  -3  594.54   19.30
   3  -3  -4  873.71   25.80
   1  -2  -7  961.70   31.60
   2  -2  -6  445.86   28.90
   1  -4  -7  198.58   25.80
   2  -1  -5  785.62   23.90
  -1   0  -7  215.58   24.20
   0  -1  -7  294.77   24.20
   1  -1  -6 1895.91   36.90
   2  -5  -5  486.55   23.70
  -1   1  -6 1777.62   30.80
   0   1  -5 1064.79   24.70
   0  -5  -7  106.29   21.50
   0   0  -6   22.60   26.10
   2  -3  -5 3457.85   43.10
   0  -3  -7 1797.42   44.60
   1  -5  -6  564.84   27.70
   1  -3  -6 1867.01   40.20
   2  -2  -4  489.55   22.70
   1  -6  -5   39.70   20.70
   2  -5  -3  986.80   23.50
   2  -4  -4  271.47   25.10
   0  -6  -6  481.15   27.50
  -2  -1  -7 1508.65   40.20
  -1  -4  -7  378.46   30.00
   0  -7  -5 1468.25   32.00
   2  -3  -3 5947.60   39.60
   1  -2  -5  567.74   24.40
  -6  -3  -5  725.63   36.20
  -2  -2  -4  170.08   25.20
  -4   0  -4 1566.84   32.60
  -2  -4  -4 1823.52   34.50
  -3  -1  -4  359.36   26.00
  -4  -6  -4  465.55   26.60
  -7  -1  -4  196.88   28.50
  -4   1  -3 2157.68   32.80
  -3  -5  -4  522.25   23.80
  -6   1  -3 1103.39   32.50
  -5  -1  -4  841.32   31.10
  -9  -2  -3  930.61   33.10
  -7  -3  -4   56.69   27.90
  -5  -5  -4   70.09   30.30
  -4  -2  -4  233.48   32.10
  -6  -2  -4 3763.82   55.19
  -4  -4  -4 3315.97   47.30
  -7   0  -3 1449.65   37.90
  -6  -4  -4  108.19   29.20
  -8  -1  -3 2014.00   44.20
  -2  -5  -3 1677.83   29.70
  -7  -6  -3  438.66   32.40
  -5   0  -3 2459.55   38.60
  -9  -1  -2  539.45   32.00
  -8  -3  -3  436.16   28.50
  -2  -3  -3 1774.12   27.20
   6   0   4  632.84   25.90
   6  -4   4  429.06   27.30
   7  -6   3  202.88   20.10
   4  -2   4 1804.62   31.10
   5  -6   3 1665.83   29.40
   7  -3   4  308.27   21.20
   7  -1   4  476.45   23.20
   2  -3   3 6466.15   37.50
   5  -3   4  550.44   24.40
   5  -1   4  705.43   23.80
   6  -2   4  892.01   26.00
   4   1   3 2962.90   31.50
   4  -5   3 1939.81   29.30
   9  -2   3  692.23   19.70
   3  -4   3  317.27   16.80
   6   1   3    4.20   21.10
   6  -5   3  393.66   20.80
   3  -2   3 1839.92   26.00
   4  -6   2  -16.80   16.40
   7  -4   3 1619.64   31.50
   7   0   3 1367.26   29.30
   8  -3   3  374.46   19.40
   8  -1   3  395.16   19.50
   5   0   3 1741.03   28.10
   6  -6   2   74.09   19.10
   4  -3   3  194.38   16.90
   4  -1   3 2694.83   30.30
   3  -5   2 3155.98   28.50
   9  -3   2 1130.89   22.60
  -8  -4   2   60.69   18.60
  -8  -5   3  137.89   21.70
  -5 -10   3   49.30   10.30
  -7  -6   1  575.64   29.20
  -7  -4   5  278.77   20.90
  -7  -7   2  681.03   28.30
  -7  -7   4  402.96   21.80
  -6  -9   3  416.56   17.10
  -5  -6   7  479.35   13.80
  -6  -6   6   62.89   15.30
  -6  -4   6   32.10   14.90
  -7  -6   3  543.65   26.20
  -7  -5   4   35.80   21.30
  -6  -8   2  260.27   25.20
  -6  -7   1  789.42   28.50
  -6  -7   5   60.69   20.40
  -4 -10   2   43.00   16.10
  -4 -10   4 1158.28   19.20
  -4  -7   7  114.49   13.00
  -5  -9   2  771.32   27.60
  -5  -9   4   98.09   18.80
  -5  -7   6  353.46   20.10
  -3  -8   7  386.36   14.00
  -6  -5   5  651.13   26.10
  -5  -8   1  229.98   26.70
  -6  -7   3   86.49   24.10
  -5  -8   5 1152.88   27.40
  -3 -10   5  187.18   13.70
  -5  -5   6  581.94   25.80
  -4  -9   5  221.78   19.20
  -4  -8   6   59.89   15.80
  -3  -9   6  526.65   18.00
  -3 -10   3   80.99   17.80
  -5  -7   4   36.70   23.50
  -4  -9   3  143.69   22.00
  -3  -6   7   62.69   16.60
  -4  -6   6  168.18   20.80
  -4  -8   2   17.10   28.50
  -4  -8   4   41.40   22.10
  -2 -10   4   62.09   20.60
  -4  -7   5  830.72   29.20
  -3  -9   2 1887.21   40.50
  -2  -7   7  805.82   24.00
  -3  -9   4   -6.20   21.80
  -1 -10   5  445.06   20.50
  -1  -8   7  694.33   18.90
  -3  -8   5  486.25   28.70
  -2  -9   5  684.83   27.80
  -1  -9   6  755.42   21.70
  -2  -8   6   92.09   21.00
  -3  -5   6  335.07   26.90
  -1 -10   3  970.20   31.00
  -3  -8   3  298.37   27.40
  -2  -9   3  877.11   34.90
  -1  -6   7   82.09   22.40
   0 -10   4 1049.89   29.40
   1 -10   5   27.90   16.40
   1  -8   7  415.96   19.80
  -2  -6   6  398.16   24.50
   0  -7   7  226.18   23.20
  -2  -8   4 2101.89   42.90
   1  -9   6  516.05   20.70
   3 -10   5  246.78   16.00
  -1  -9   2  822.52   34.50
   3  -8   7  247.88   13.10
  -2  -7   5   39.30   22.50
   0  -9   5  356.46   27.30
   0  -8   6  -11.40   25.20
  -1  -8   5  380.66   25.40
   1 -10   3  240.58   27.00
   2 -10   4  733.13   27.20
   3  -9   6  235.88   15.90
   4 -10   4  298.77   16.90
   2  -7   7  449.66   23.00
   0  -9   3  401.06   27.10
   1  -6   7  917.01   29.40
   3 -10   3  311.57   24.10
   2  -8   6  115.99   22.20
   4  -7   7   38.30   12.50
   0  -6   6  421.06   30.00
   0  -8   4  491.65   26.60
   1  -9   2  563.94   32.60
   1  -8   5 1156.68   32.00
   4  -9   5   18.60   20.90
   4  -8   6   32.40   19.50
   2  -5   7 1118.09   29.40
   3  -6   7   81.99   20.70
   2  -9   3  957.20   31.50
   5  -6   7  134.09   12.40
   7  -8   5  430.06   10.80
   6  -5   7  400.96   13.90
   3  -9   2 1037.30   34.50
   3  -8   5  319.77   25.60
   2  -6   6   94.39   25.80
   4  -5   7   39.20   18.50
   6  -9   3  965.70   22.20
   2  -8   4  172.58   23.50
   4  -9   3   27.10   23.50
   5  -7   6  568.24   23.10
   8  -7   5   65.19    8.30
   2  -7   5  142.39   27.80
   5  -8   5  199.78   20.50
   5  -9   2  759.52   27.80
   4  -8   4 1834.02   37.40
   4  -6   6   30.60   19.70
   3  -8   3  486.05   28.30
   6  -8   4   81.49   19.60
   8  -8   2  554.44   13.40
   3  -5   6  864.21   28.30
   4  -7   5  400.26   25.70
   6  -7   5  538.45   25.00
   7  -8   3  305.17   17.70
   4  -8   2   95.69   28.80
   5  -8   3   93.79   24.10
   7  -5   6  370.36   15.60
   5  -5   6  950.90   28.90
   8  -4   6   28.30   11.20
   6  -8   2  177.78   26.10
   9  -7   2  262.17   13.10
   5  -7   4   36.80   23.50
   7  -6   5   10.60   16.70
   5  -6   5  706.23   28.90
   6  -4   6  127.29   17.60
  10  -6   2  169.78   10.80
   8  -5   5 1137.69   23.80
   7  -3   6  582.34   19.80
   8  -6   4  541.55   21.20
   9  -4   5  133.69   14.50
   8  -7   1  638.04   22.50
   9  -6   3  266.57   16.60
   7  -7   2  529.95   28.40
   6  -6   4 1840.42   37.60
   9  -5   4   76.39   14.20
  10  -5   3   10.20   12.30
  10  -4   4  997.20   17.20
   6  -7   1  401.46   26.20
   7  -4   5  941.31   26.40
   7  -6   3  235.38   25.40
   9  -6   1  213.28   18.80
   7  -5   4    8.70   23.90
   9  -2   5  484.15   17.20
   8  -6   2  308.77   25.20
   8  -3   5  246.18   18.00
  10  -5   1  612.74   19.50
  11  -4   1  515.25   14.80
   8  -5   3  786.32   28.50
   8  -4   4   60.09   22.80
   7  -6   1  970.60   32.70
  10  -2   4   39.90   15.40
  11  -2   3  340.67   13.80
   7  -2   5   46.80   18.60
   8  -1   5  482.05   20.90
  11  -3   2 1015.30   19.90
   9  -4   3  221.08   18.70
  10  -4   2   53.29   18.60
  10  -3   3  194.38   17.10
   9  -5   0  238.38   23.10
  10   0   4  855.01   19.20
  12  -1   1  742.93   13.80
   8  -5   1  105.79   23.30
  11   0   3  331.87   15.60
  10  -4   0  116.59   18.90
  11  -3   0   -1.10   14.30
   8  -2   4 1911.91   37.40
   9  -1   4   20.70   17.90
   8  -4   2   28.70   22.60
   9  -4   1  480.95   25.70
 -10  -3  -3  312.57   37.00
  -9  -7  -2  483.25   26.40
  -8  -2  -4  170.68   47.80
  -8  -4  -4 1882.41   54.79
 -11  -2  -1  536.15   31.20
  -7  -5  -4   30.20   35.40
 -11  -4  -1  156.08   23.20
 -11  -5   0   41.50   19.80
  -9  -4  -3  -17.90   39.90
  -9  -2  -3 1007.30   51.99
 -10  -2  -2  530.85   41.60
 -10  -4  -2  254.17   35.00
 -11  -3   0  609.24   30.00
  -8  -5  -3   72.29   36.50
  -7  -6  -3  317.57   43.00
 -11  -2   1  357.76   20.90
 -10  -1  -1  746.03   37.00
  -9  -1  -2  566.54   53.69
  -8  -3  -3  479.15   40.70
 -11  -4   1   86.19   20.90
 -10  -5  -1  140.29   35.80
 -11  -3   2  266.97   16.30
  -9  -5  -2  743.63   40.90
 -10  -6   0  675.23   32.00
  -7  -7  -2  600.24   42.30
  -9  -3  -2 1048.70   50.09
  -8  -6  -2  199.08   42.20
  -9  -6  -1  215.08   39.90
  -8  -8   0  323.57   27.60
 -10  -2   0  749.92   38.50
  -8  -7  -1   97.99   31.40
  -8  -4  -2  105.09   45.70
 -10  -4   0  809.02   39.20
  -9  -2  -1   32.90   38.50
 -10  -6   2   27.20   19.50
  -9  -4  -1  850.01   50.29
 -10  -5   1   49.70   32.80
 -10  -3   1  695.13   41.20
 -10  -4   4  233.28   17.10
 -10  -2   2  382.96   30.70
  -9  -7   2  532.05   30.60
  -8  -5  -1 1375.46   54.59
  -9  -5   0   22.10   34.80
  -8  -8   2  563.64   29.00
 -10  -4   2  281.77   29.60
  -6  -7  -1  922.51   50.59
 -10  -3   3  369.16   27.50
  -9  -6   1  106.19   32.70
  -7  -6  -1  391.26   41.30
  -7  -8   1  678.93   40.20
  -8  -7   1   56.29   34.80
  -7  -7   0  248.78   37.50
  -9  -2   1  156.38   37.70
  -9  -4   1 1081.29   48.30
  -6  -9   3  300.47   20.60
  -9  -6   3  807.42   31.80
  -8  -7   5  531.55   18.10
  -9  -5   2  899.31   46.40
  -9  -4   5   11.60   21.40
  -9  -5   4  -13.30   29.30
  -9  -3   2  666.23   41.20
  -8  -7   3  396.26   37.60
  -9  -2   3  782.92   34.70
  -8  -5   1 1794.62   59.19
  -7  -8   3  206.38   29.60
  -9  -4   3  148.99   34.20
  -9  -3   4  147.49   27.00
  -8  -6   2  155.08   38.40
  -5  -9   4  154.28   18.20
  -7  -7   2  796.72   50.89
  -6  -8   2  329.07   36.90
  -6  -7   1  877.91   53.89
  -8  -6   4  162.78   30.80
  -8  -4   2   86.29   47.60
  -8  -4   6   13.30   22.80
  -8  -5   3  174.18   37.20
  -8  -5   5   34.00   32.90
  -7  -7   4  477.75   41.50
  -6  -8   4  750.72   40.10
  -8  -3   3  214.28   40.50
  -8  -2   4  -13.40   35.60
  -8  -4   4 1746.73   49.40
  -8  -3   5  363.26   31.90
  -7  -6   3  641.74   54.19
  -7  -4   7   56.49   20.80
  -5  -8   3 1140.79   51.79
  -7  -6   5  349.67   33.90
  -6  -7   3   70.49   49.90
  -5  -8   5 1054.29   38.90
  -7  -5   6  796.82   34.40
  -6  -7   5   58.79   32.50
  -7  -5   4   42.80   39.90
  -4  -8   6   28.60   27.00
  -7  -3   6  565.64   38.60
  -6  -6   6   53.09   31.30
  -6  -5   7   21.90   29.30
  -7  -2   5  335.47   40.40
  -5  -7   6  373.96   36.80
  -5  -5   8  103.29   23.40
  -4  -8   4   30.30   43.70
  -6  -6   4 1917.81   60.09
  -5  -7   4   36.60   42.60
  -5  -6   7  491.65   30.10
  -4  -7   7  126.39   25.40
  -4  -6   8  313.47   22.50
  -4  -3   9  306.47   19.30
  -6  -3   7   81.09   27.90
  -6  -5   5  649.43   44.20
  -3  -8   5  538.25   45.30
  -5  -3   8   56.39   22.90
  -5  -6   5  681.03   47.00
  -2  -8   6   77.59   34.70
  -6  -2   6   53.89   33.30
  -4  -7   5  819.12   48.60
  -1  -7   8  125.89   22.60
  -5  -5   6  595.44   44.60
  -3  -7   6  835.92   49.20
  -2  -5   9  103.49   21.40
  -4  -6   6  132.59   46.20
  -5  -2   7  702.83   41.80
  -2  -7   7  757.32   41.50
  -4  -5   7  882.21   49.10
  -3  -5   8  290.77   39.70
  -3  -2   9   55.79   25.60
  -2  -6   8  350.66   33.30
  -5  -3   6 1280.27   57.09
  -4  -2   8  592.64   37.40
  -3  -6   7   60.99   36.60
  -2  -7   5   38.80   41.20
  -4  -3   7  421.76   39.40
  -2  -3   9  108.79   27.50
  -1  -7   6  312.17   47.90
   0  -7   7  208.18   34.40
   0  -5   9  253.97   29.50
  -3  -3   8  130.09   34.80
  -2  -1   9  697.33   33.60
  -1  -4   9  161.48   35.10
  -3  -1   8   16.50   33.00
  -2  -6   6  428.66   46.20
  -3  -4   7 1036.80   48.50
  -2  -4   8  797.92   43.40
  -1  -5   8  664.13   48.80
  -2  -5   7  209.78   40.50
   2  -6   8    4.70   28.80
  -1  -2   9  287.47   32.50
   1  -4   9  206.38   35.30
  -2  -2   8  744.43   46.90
   0  -3   9  451.65   37.10
   0  -6   6  432.96   51.69
   1  -6   7  894.81   46.50
   1  -5   8  121.99   41.10
   3  -4   9  392.36   23.70
  -1  -3   8  224.98   39.00
   0  -4   8  589.74   50.49
   3  -6   7   98.59   36.10
  -1  -4   7  404.16   47.80
   0  -1   9   26.80   31.30
   3  -5   8   89.19   30.50
   2  -3   9  123.19   36.70
   1  -2   9  602.14   40.20
  -1  -1   8  135.79   34.30
   2  -6   6   87.19   39.90
   4  -3   9  308.57   23.00
   1   0   9   13.00   34.10
   2  -4   8  771.02   49.20
   2  -5   7 1122.49   49.60
   5  -2   9   67.09   17.80
   1  -3   8   54.39   44.50
   3  -2   9  199.38   35.10
   2   1   9  756.02   33.50
   4  -5   7   24.30   36.50
   4  -4   8  116.99   30.10
   1  -4   7  121.99   47.00
   0   0   8 2500.55   52.79
  11   1  -2  392.76   22.30
  11   2  -3  171.38   17.30
   9   5  -4  -11.10   21.70
  10   3  -1  471.15   31.10
   8   5  -1 1546.25   62.69
   9   3   0  380.16   33.50
   9   4  -1  747.43   39.80
  10   3  -5  221.38   18.50
  11   0  -3  128.09   17.50
  10   1  -1  816.62   39.80
   8   5  -5  161.98   24.20
  10   3  -3  313.57   35.10
   9   4  -5    3.60   24.90
   8   5  -3  105.19   47.20
  10   2  -2  538.05   36.40
   9   3  -6  230.08   21.70
   9   4  -3   17.90   36.90
   8   4  -6   24.70   21.10
   9   2  -1   18.30   37.60
   9   3  -2 1062.19   48.10
  10   0  -2  233.88   29.60
  10   2  -4  650.83   33.90
  10   1  -5   62.89   26.80
  10  -2  -4   42.80   18.00
   7   5  -4   71.19   49.20
  10  -1  -5  404.86   22.50
  10  -1  -3  925.91   33.90
   9   3  -4  233.98   43.10
  10   0  -4  972.70   33.60
   8   4  -4 1875.71   53.79
   9   2  -3 1005.00   48.70
   9   2  -5 1120.79   42.20
   9  -1  -2  842.52   39.50
   9   1  -6  489.55   35.50
   8   3  -3  513.35   48.90
   7   4  -5  416.86   42.00
   9   1  -4  181.18   43.70
   9  -2  -3  790.42   34.30
   9   0  -3  430.16   40.10
   6   4  -6   51.79   33.70
   8   1  -7  444.56   35.30
   7   1  -8   78.39   24.80
   8  -3  -7  374.36   19.30
   8   2  -6  120.19   37.40
   9  -2  -5  623.84   33.20
   9   0  -5  369.76   37.10
   9  -1  -4   18.50   37.30
   7   3  -6 1017.20   44.30
   8   2  -4  137.69   44.60
   6   2  -8   -5.80   25.80
   6   3  -7   52.69   30.00
   7   2  -7  455.75   36.40
   8  -1  -7  735.23   31.90
   8   1  -5 1139.09   49.70
   7  -1  -8  102.29   24.80
   8   0  -6   54.39   43.50
   8   0  -4  487.65   50.39
   8  -2  -6   92.89   36.80
   7  -4  -7  159.48   21.60
   8  -3  -5  485.75   31.70
   5   0  -9  208.98   25.60
   8  -2  -4 2077.99   50.89
   4   1  -9  138.79   22.30
   7   0  -7  277.27   44.30
   6  -4  -8  295.57   19.90
   7   1  -6  774.82   48.40
   5   3  -6  787.82   51.49
   6   0  -8  590.34   41.60
   6   2  -6   20.90   47.60
   5  -2  -9  133.89   26.10
   7  -2  -7  814.82   37.70
   4   2  -8  667.53   39.40
   6  -5  -7  444.46   22.50
   5   1  -8   94.79   34.50
   5   2  -7 1054.99   52.19
   7  -4  -5  770.72   37.00
   5  -5  -8   63.59   17.30
   6  -2  -8  386.36   32.50
   7  -3  -6  853.21   42.60
   7  -1  -6  327.07   40.60
   7  -2  -5   37.60   34.40
   6  -1  -7   89.09   46.80
   6   0  -6  450.85   44.10
   4  -3  -9  309.67   26.10
   5  -1  -8  612.34   47.70
   3   0  -9  405.36   30.70
   5  -3  -8  248.58   32.30
   6  -4  -6  129.09   30.10
   5   0  -7   75.49   51.39
   4   0  -8  594.54   47.80
   6  -2  -6  421.86   40.80
   3   1  -8   13.50   39.10
   3  -4  -9  551.94   29.70
   4   1  -7   63.19   40.60
   5  -4  -7  895.81   42.70
   3  -2  -9   78.79   30.90
   2  -5  -9  199.98   21.50
   4  -4  -8   31.40   35.40
   5  -5  -6  552.14   36.00
   5  -2  -7  209.68   37.90
   4  -2  -8  702.13   47.90
   1   0  -9   34.70   29.70
   2  -1  -9  335.07   38.70
   1  -7  -8  108.69   16.00
   4  -5  -7   45.40   27.70
   2  -3  -9   81.89   31.70
   4  -1  -7  390.26   45.10
   2  -6  -8  -13.50   25.40
   2   0  -8   35.80   41.70
   3  -6  -7   91.69   29.10
   3  -3  -8  125.89   41.20
   4  -3  -7 1056.99   44.80
   2  -7  -7  415.16   25.50
   1  -4  -9   46.00   26.30
   1  -2  -9  796.62   38.50
   0  -5  -9   64.89   23.60
   0  -1  -9   46.80   32.70
   2  -2  -8  800.82   49.99
   2  -4  -8  673.63   38.90
   3  -4  -7  401.96   39.20
  -2  -5  -9   55.79   20.40
  -1  -7  -8  111.19   20.30
  -1  -4  -9  248.88   30.10
  -1  -2  -9  165.98   30.00
   0   0  -8 2306.27   51.29
   1  -1  -8  196.08   37.10
   3  -5  -6 1247.58   44.00
  -1  -8  -7  669.03   19.90
   1  -5  -8   80.79   29.50
  -3  -2  -9   73.09   21.80
  -2  -3  -9  169.78   30.40
   2  -5  -7  801.82   39.70
   1  -3  -8   50.49   36.20
   2  -6  -6   46.30   34.00
   0  -7  -7   78.59   28.00
   1  -6  -7  820.42   39.70
  -3  -8  -7   70.69   13.80
   1  -7  -6  729.23   34.60
   0  -2  -8   14.10   37.00
  -1  -1  -8  173.98   39.60
   0  -4  -8  683.03   39.40
  -2  -6  -8  383.36   29.80
  -1  -5  -8  506.05   38.80
  -4  -6  -8  194.58   23.10
   1  -4  -7  237.68   38.70
  -5  -5  -8  104.59   23.90
  -2  -7  -7  613.44   34.20
  -2  -2  -8  780.02   41.60
   0  -5  -7  159.38   35.00
  -3  -5  -8  168.38   29.00
  -2  -4  -8  412.06   38.40
  -2  -8  -6   52.49   24.60
  -4  -2  -8  649.04   37.80
  -5  -3  -8   65.09   24.10
  -4  -7  -7  231.98   29.40
  -3  -3  -8  102.69   35.40
  -1  -7  -6  282.97   36.50
   0  -6  -6  420.86   35.80
  -4  -8  -6   59.69   30.00
  -1  -4  -7  187.88   44.60
  -3  -6  -7  111.09   37.70
  -2  -5  -7  308.57   39.20
  -5  -6  -7  351.56   30.70
  -7  -4  -7   20.90   24.90
   8   0   6   42.20   28.30
  10  -1   5  318.67   24.50
  11  -1   4   19.30   14.00
   8  -2   6  104.29   29.10
   6   0   6  531.05   47.10
   7  -3   6  586.94   33.10
   8   1   5  822.62   44.80
   9  -4   5   55.69   16.30
   9   0   5  568.14   31.70
   6  -2   6  376.76   35.00
  11   0   3  231.78   17.10
   8   2   4   68.99   45.00
   9  -2   5  440.16   27.60
   9   1   4  112.79   38.60
   9   2   3  911.81   44.50
  10   1   3   67.59   29.50
   8  -1   5  599.04   35.60
  10  -2   4   18.40   27.20
  11  -2   3  356.66   23.70
   8  -3   5  239.88   32.30
   9  -5   4   63.19   17.80
   7  -2   5  101.49   36.90
   9  -1   4   34.90   33.90
  10  -5   3  -16.70   14.80
  11  -1   2  418.46   24.20
  11   0   1  296.27   21.10
   8   0   4  553.44   42.50
   9  -6   3  225.98   20.60
   9  -3   4   -6.80   24.60
  10  -6   2  122.79   14.20
  10  -1   3  784.42   34.30
  11  -3   2  921.71   28.50
  10  -3   3  218.98   30.90
   8  -4   4   43.30   31.60
  10   0   2  192.78   33.80
   7  -5   4    3.30   27.30
   8  -2   4 1951.20   47.30
   9   1   2  487.55   44.70
  11  -4   1  477.55   24.20
  11  -1   0  113.99   23.80
   9  -2   3  695.73   37.10
  11  -5   0   24.80   16.30
  10  -2   2   10.90   29.00
   8  -5   3  789.72   38.00
  10  -1   1  100.99   31.50
  10   0   0   73.19   31.60
   8  -3   3  437.76   35.00
  11  -2  -1  179.08   23.50
  10  -5   1  572.44   29.00
  11  -4  -1  591.04   23.10
   8  -6   2  365.16   33.50
   9  -3   2 1260.87   47.90
  10  -6   0  695.13   23.90
  10  -3   1  161.88   36.10
  11  -3  -2  520.55   21.40
   8  -8   0  304.67   18.50
   9  -7   0  629.64   25.90
   9  -6   1  198.18   26.40
   8  -7   1  557.24   29.40
  10  -2   0 2882.11   51.49
  10  -1  -1   60.89   33.00
  10  -4   0  125.69   34.80
   9  -2   1  316.27   37.80
  10  -6  -2  237.48   21.70
   9  -4   1  551.04   37.50
  10  -5  -1  656.33   29.40
  10  -4  -4 1021.20   23.10
  10  -2  -2    7.30   26.80
   8  -5   1   75.39   40.40
   9  -7  -2  305.77   27.50
   9  -5   0  268.97   40.10
  10  -5  -3   46.60   19.80
  10  -4  -2   62.89   26.80
   8  -8  -2  525.15   25.90
   9  -3   0   11.30   35.10
  10  -3  -3   83.29   24.30
   7  -6   1 1041.00   41.70
   9  -6  -1  401.66   32.00
   8  -6   0  520.35   37.70
   7  -8  -1   36.90   25.20
   8  -7  -1  603.34   36.10
   9  -2  -1  112.19   39.00
   9  -1  -2  790.72   39.70
   7  -7   0  236.28   29.80
   9  -4  -1  538.65   44.50
   9  -6  -3  501.15   32.60
   8  -7  -5  141.39   17.40
   9  -5  -2  710.03   36.80
   9  -4  -5  164.78   24.40
   6  -9  -3  572.24   20.20
   9  -3  -2 2031.10   55.99
   9  -5  -4  141.79   26.40
   9  -2  -3  804.52   37.50
   8  -7  -3  258.07   35.30
   8  -5  -1  346.17   48.30
   9  -3  -4  -26.70   27.30
   7  -8  -3  377.66   29.80
   8  -6  -2  371.46   38.00
   6  -8  -2  112.09   32.60
   7  -7  -2  761.82   43.40
   7  -6  -1  894.31   44.70
   8  -4  -6   36.90   21.20
   8  -6  -4  653.13   34.20
   8  -4  -2   14.40   46.00
   5  -9  -4   24.00   24.00
   6  -7  -1  652.63   37.60
   8  -5  -5 1032.50   36.40
   8  -5  -3 1036.30   42.30
   7  -4  -7  121.59   24.90
   8  -2  -4 2150.08   55.79
   7  -7  -4  515.25   37.00
   8  -3  -5  551.04   34.50
   8  -3  -3  374.56   40.60
   6  -8  -4  153.48   31.30
   4  -9  -5   84.39   22.60
   7  -6  -3   77.99   38.40
   7  -6  -5   59.59   31.20
   5  -8  -3  154.48   31.30
   6  -7  -3  546.75   41.40
   5  -8  -5   41.60   36.60
   6  -7  -5  382.66   43.40
   7  -3  -6  865.21   36.90
   7  -5  -4   17.10   34.40
   7  -2  -5   16.70   39.00
   5  -5  -8   87.09   22.80
   7  -4  -5  918.01   47.70
   6  -6  -6   15.30   35.60
   3  -8  -7  337.37   25.10
   4  -8  -6   58.19   34.20
   6  -3  -7  111.89   32.40
   3  -7  -8   12.10   16.10
   5  -7  -6  920.81   43.80
   6  -6  -4 1950.01   54.19
   4  -6  -8 1017.70   29.60
   5  -6  -7   40.00   32.00
   5  -3  -8  207.88   27.50
   4  -8  -4 1716.43   54.39
   4  -7  -7   71.49   27.60
   5  -7  -4    3.10   38.60
   6  -5  -5  642.84   43.70
   6  -4  -6  170.78   35.00
   3  -4  -9  372.36   23.50
   5  -6  -5  749.33   51.39
   3  -8  -5  415.26   41.20
   5  -4  -7  948.41   46.10
   1  -8  -7  179.98   31.10
   4  -4  -8   49.70   34.70
   5  -5  -6  666.83   42.20
   2  -8  -6  100.29   40.80
   1  -7  -8   33.40   27.60
   4  -6  -6   76.99   37.60
   4  -5  -7   85.09   34.50
   5  -3  -6  368.46   41.20
   3  -5  -8   78.89   37.30
  -1  -8  -7  521.65   23.30
   2  -7  -7  551.04   45.00
   2  -6  -8   24.70   33.10
   3  -6  -7   42.40   35.40
   2  -3  -9   35.20   29.70
   1  -8  -5  814.92   48.10
   4  -3  -7 1067.49   49.90
  -1  -7  -8   64.19   26.70
   0  -8  -6  -37.40   38.00
   3  -3  -8  155.08   41.20
   6   6  -6   56.79   38.50
   7   5  -6  548.15   39.40
   7   4  -7   20.00   35.80
   7   5  -4   39.50   46.00
   6   6  -4 1998.10   67.39
   8   2  -6   63.49   40.30
   8   3  -5  229.58   40.80
   5   6  -7  352.96   34.90
   6   4  -8  942.71   35.50
   8   2  -4  114.09   38.70
   6   5  -7   86.79   40.00
   8   1  -5  991.40   48.90
   7   4  -5  414.36   59.09
   5   6  -5  366.76   65.49
   7   0  -7  174.68   33.90
   7   3  -6  961.80   53.39
   5   2  -9  166.48   32.20
   5   0  -9  232.28   27.20
   6   2  -8    1.50   41.70
   4   6  -6  237.28   59.69
   6   0  -8  444.66   36.00
   7   1  -6  766.92   49.50
   6   4  -6   90.99   50.79
   3   6  -7  193.38   50.69
   5   5  -6 1003.40   70.19
   6   3  -7   28.20   55.69
   4   3  -9  412.96   38.50
   5   3  -8  158.88   55.29
   3   5  -8  212.08   40.30
   4   5  -7  684.93   54.89
   5   4  -7  -11.90   53.39
   4   4  -8  126.59   56.89
   6   1  -7  853.31   61.59
   6   2  -6   56.39   64.39
   4  -1  -9  109.49   31.60
   5  -1  -8  564.74   43.20
   4   1  -9  219.48   47.90
   6   0  -6  367.66   47.30
   5   2  -7 1172.58   80.19
   1   4  -9  155.78   42.30
   1   5  -8  574.54   55.59
   3   5  -6  383.46   74.39
   3  -2  -9  127.99   29.70
   3   2  -9   94.09   48.20
   2   3  -9  259.87   56.69
   2   5  -7  269.57   56.09
   4   2  -8  656.93   59.79
   5   0  -7    5.20   48.70
   0   2 -10    5.30   32.80
   4   3  -7  610.04   63.79
   1   1 -10  378.26   36.30
   2   4  -8  525.95   68.19
   3   3  -8  253.07   69.99
   3   4  -7 1037.60   70.39
   1  -1 -10  194.88   31.80
   4   0  -8  560.94   56.69
   0   0 -10   88.19   42.30
   2   1  -9  687.83   68.79
   4  -1  -7  296.37   60.19
  -1   1 -10  243.08   35.10
   0   3  -9  321.37   47.90
   3   1  -8   52.99   70.99
   0   4  -8  669.53   68.89
   1   2  -9  212.48   64.89
   2  -1  -9  304.47   57.39
   3  -1  -8  256.67   61.69
   1   4  -7  268.27   72.39
  -2   3  -9   -2.30   41.50
  -1  -1 -10  411.26   40.70
   1   3  -8  273.07   78.19
   2   2  -8  867.01   71.89
  -2   0 -10   88.79   36.70
   1  -2  -9  750.62   57.49
   1   0  -9  -27.80   57.49
  -1  -4  -9  -48.70   18.90
   0   1  -9   46.90   67.59
   2  -2  -8  722.73   63.49
   2   0  -8   27.20   63.39
   0  -3  -9  345.47   45.20
  -3   2  -9  112.39   39.00
  -1   3  -8  115.29   56.99
   0  -1  -9   76.89   65.89
   1   1  -8  309.07   67.09
   1  -3  -8  110.59   44.50
  -3   3  -8  141.49   55.29
  -2   1  -9  396.56   65.89
  -3  -4  -9  206.38   28.60
  -1   0  -9   17.70   57.59
   1  -1  -8  184.58   63.19
  -4   1  -9  108.49   40.40
  -2  -3  -9  230.58   47.90
  -3   0  -9  481.55   57.59
  -2  -1  -9  562.24   59.99
  -2   2  -8  729.93   64.69
   0   0  -8 2903.91   89.59
  -4  -3  -9  327.87   41.80
  -1   1  -8  155.58   74.89
  -5  -2  -9  117.09   31.90
  -4   2  -8  569.64   59.89
   0  -2  -8   47.40   58.09
  -4  -1  -9  197.98   45.70
  -3  -2  -9   24.30   47.30
  -3  -5  -8  169.28   36.00
  -1  -3  -8  173.78   62.79
  -5  -5  -8   58.09   28.50
  -1  -1  -8  150.98   66.99
  -5   1  -8  552.34   58.49
  -3   1  -8  183.08   61.69
  -2  -4  -8  403.46   53.59
  -7  -3  -8   -4.50   26.30
  -7  -1  -8   63.79   34.90
  -2   0  -8  -14.30   62.19
  -6   0  -8  540.55   54.39
  -6  -4  -8  864.01   36.80
  -2  -2  -8  877.21   72.89
  -5   2  -7  173.08   56.09
  -4   0  -8  541.65   75.39
  -4  -4  -8   91.19   49.40
  -3  -1  -8   93.59   72.59
  -1  -4  -7  198.88   56.29
  -6  -2  -8   18.70   42.70
  -5  -6  -7  350.46   34.80
  -5  -1  -8   84.99   65.79
  -5  -3  -8   54.49   47.40
  -4  -2  -8  559.34   60.49
  -8  -1  -7  306.17   42.00
  -6   1  -7   15.10   47.30
  -4   1  -7  217.48   69.29
  -8  -3  -7  216.28   36.80
  -7   0  -7  202.18   54.19
  -6  -5  -7   67.19   45.80
  -4  -5  -7  735.13   56.19
  -3  -4  -7 1015.90   68.59
  -9  -1  -6  345.17   38.60
  -7  -4  -7  104.79   38.40
  -5   0  -7   78.29   58.39
  -7  -2  -7  356.96   51.19
  -7   1  -6  290.77   55.99
  -4  -1  -7   44.10   64.69
  -9  -3  -6  200.38   37.60
  -8   0  -6   11.00   52.49
  -6  -3  -7  131.09   63.39
  -4  -3  -7  678.73   65.59
  -5  -2  -7 1159.18   70.69
  -4  -6  -6  139.79   42.70
  -6  -6  -6   69.29   49.50
  -3  -5  -6  275.67   55.99
  -9   0  -5  291.07   46.10
  -8  -4  -6   28.00   40.40
  -6  -7  -5    1.30   43.70
  -6   0  -6  486.55   74.19
  -7  -1  -6  807.12   63.49
  -5  -5  -6  877.81   59.29
  -7  -3  -6 1015.10   74.49
  -9  -4  -5   14.50   46.30
  -6  -4  -6   94.89   56.29
 -11  -2  -3  128.59   27.50
  -9  -2  -5 1054.49   63.19
  -7  -6  -5  621.84   61.19
  -6  -2  -6   82.69   66.79
  -5  -3  -6 1033.00   75.19
 -10  -4  -4  231.98   40.90
  -8  -5  -5  174.28   49.50
  -5  -6  -5  357.96   59.89
 -10  -2  -4  568.74   45.30
  -8  -1  -5 1169.98   68.59
  -7  -7  -4  568.14   55.39
   8   3   3  200.58   45.30
   9   2   3  850.91   40.80
  12   0   0  422.56   18.30
   8   4   2  113.39   64.79
   8   5   1 1730.53   70.39
   9   0   3  144.09   38.90
  10   2   2  467.35   41.60
  11  -2   1   80.99   21.70
  11   2   1  360.96   30.10
  12   1  -1  153.48   18.20
  10  -2   2   -6.10   23.70
   9   3   2  630.54   49.30
  10   4   0  675.43   42.50
   9   4   1 1042.80   60.99
  11   0   1  346.17   33.80
  11   3  -2  286.87   25.80
  10   4  -2  243.68   31.40
   9   1   2  499.05   45.00
  11   1   0  494.55   42.30
   9  -1   2 1244.98   47.40
  11   2  -1  477.35   40.20
  10   1   1  648.04   46.30
  11  -1   0  145.19   31.30
  10  -1   1   90.29   43.10
  11  -3  -2  604.74   23.30
  11   2  -3  160.78   27.10
   9   2   1  170.78   45.80
   9   4  -1  799.12   59.99
  10   2   0  673.43   55.69
  10   3  -1  518.05   51.29
  11  -2  -1  173.18   27.10
   9   3   0  427.36   61.59
   9  -2   1  248.68   45.40
  11   1  -2  364.06   36.80
  10  -2   0 2905.61   60.29
  10   3  -3  255.97   38.40
  10   0   0  136.39   44.90
  11  -1  -4   36.10   24.00
  11  -1  -2  810.52   36.00
  10  -3  -1  191.38   38.40
  11   0  -3  163.58   31.20
   9  -3   0   26.50   46.30
  10   1  -1  855.51   52.59
   9   3  -2 1106.79   67.29
  10   2  -4  508.95   37.20
  10   1  -5   14.80   32.50
   9   3  -4  197.98   43.50
  10  -3  -5  123.89   21.90
  10   0  -2  264.17   54.99
  10  -3  -3  114.69   37.60
  10  -2  -2    9.60   40.40
  10   1  -3  198.18   44.10
   9  -2  -1   84.59   58.79
  10  -1  -5  397.86   38.50
  10   0  -4 1059.89   54.99
   9   2  -5  970.50   49.60
   9   2  -3  940.11   68.59
  10  -2  -4   87.29   40.80
  10  -1  -3  857.81   48.20
   8   3  -3  444.86   57.59
   9   1  -6  308.87   33.70
   9  -4  -3   80.39   41.00
   9  -3  -2 2251.57   67.29
   9  -4  -5  144.79   31.40
   9  -1  -2  932.51   68.79
   8   1  -7  275.27   34.60
   8   2  -6   78.89   41.80
   9  -1  -6  702.53   46.60
   9   0  -3  400.06   55.79
   9   0  -5  371.06   58.09
   8  -5  -5  954.20   39.50
   9  -3  -4   60.79   43.20
   8   2  -4  132.69   56.49
   9  -2  -5  710.13   54.89
   9  -1  -4   26.80   55.69
   8  -4  -6   13.70   35.60
   8  -1  -7  669.23   47.00
   7  -3  -8   81.99   26.10
   8   1  -5 1129.89   64.19
   8  -4  -4  133.39   45.00
   8  -3  -3  444.46   61.89
   7   2  -5  232.38   61.29
   8   0  -4  500.85   57.09
   7  -5  -6  298.77   39.70
   8  -2  -6   75.49   45.00
   8  -2  -4 2165.08   76.99
   8  -1  -5  411.26   62.79
   7   0  -7  117.89   56.79
   7   1  -6  741.83   67.79
   6   0  -8  531.95   44.10
   6   2  -6   37.00   58.09
   7  -2  -7  789.32   57.59
   6  -5  -7  408.86   34.00
   5  -5  -8   67.09   29.40
   5  -2  -9  122.79   35.70
   6   1  -7  874.91   64.89
   7  -4  -5  910.01   53.89
   7  -3  -6  887.11   63.39
   5   1  -8   83.49   46.50
   6  -2  -8  268.07   42.40
   7  -1  -6  274.07   55.69
   7  -2  -5   42.80   62.89
   6  -5  -5  751.72   57.59
   6  -3  -7   53.39   54.79
   6  -1  -7  116.09   63.59
   6  -4  -6  134.79   55.19
   6   0  -6  520.05   73.29
   4  -3  -9  265.57   43.40
   4  -1  -9   80.49   45.60
   5  -3  -8  266.67   53.79
   6  -2  -6  489.45   57.69
   5  -5  -6  676.13   58.09
   3  -4  -9  419.66   40.90
   3   0  -9  369.96   48.20
   5   0  -7  136.89   57.29
   4  -6  -6   93.59   48.40
   4  -4  -8  -32.00   50.49
   4   0  -8  491.15   62.19
   5  -2  -7  229.08   63.89
   4   1  -7   30.30   58.19
   3  -2  -9  104.79   47.50
   3   1  -8   38.30   52.29
   4  -5  -7   37.00   43.30
   2  -6  -8   13.70   35.20
   3  -5  -8   64.59   46.30
   4  -2  -8  560.94   56.69
   5  -3  -6  347.57   57.79
   0  -2 -10   54.39   27.30
   3  -6  -7   20.30   39.90
   2  -3  -9   44.00   53.09
   2  -1  -9  213.38   47.40
   4  -3  -7 1033.00   71.49
   3  -3  -8  129.39   59.89
   3  -1  -8  333.27   59.79
   0  -5  -9   53.09   35.30
   1   0  -9   63.59   49.40
   1  -4  -9   62.89   40.30
   1  -2  -9  787.62   66.69
   2  -4  -8  663.23   61.69
   2   0  -8  101.99   51.79
   3  -5  -6 1397.56   60.99
   0  -6  -8  311.07   42.00
   2  -6  -6   56.19   52.99
   2  -5  -7  760.12   60.39
   2  -2  -8  860.81   71.29
  -2  -5  -9   68.59   27.00
   1  -6  -7  810.12   55.89
   0  -3  -9  429.96   57.39
   0  -1  -9   70.39   56.09
  -1  -4  -9  127.79   36.70
  -1   0  -9  -13.10   37.90
   1  -3  -8  126.59   60.49
   1  -1  -8  214.48   61.89
  -2  -7  -7  555.64   44.20
  -2  -6  -8  358.46   40.80
  -4  -6  -8  141.89   28.80
  -3  -4  -9  255.27   37.10
  -3   0  -9  297.37   34.90
   0  -4  -8  558.14   51.29
  -3  -1   4  272.77   19.50
  -2  -3  -1  839.32   24.30
  -2  -3   1  202.68   22.50
  -1  -2   1 6904.71   36.60
  -3  -4   1 3380.56   44.30
  -1  -2  -1 5151.48   23.40
  -3  -4  -1 4013.20   43.00
  -1   0   3 4937.11   26.60
  -2  -4   0 5325.47   43.40
  -3  -5   0 3576.44   44.20
  -2  -4   2 3578.24   37.90
  -2  -2   4  444.96   22.90
  -1  -3   2 4078.79   34.20
  -1  -2   3 1683.33   24.10
   0  -1   1 1127.89   14.40
  -1  -4   1 3913.31   36.30
  -1  -1  -2 9857.31   13.90
  -1  -1   4    6.80   14.90
   0   0   2  116.39    8.60
   0  -2   2  934.41   17.60
  -2  -5  -1 1288.47   25.40
   0  -2   0  143.49   14.10
  -1  -4   3 1982.20   29.70
  -1  -3   4 1399.56   27.50
   0  -3   1 4167.38   29.00
  -1  -5   2 1309.87   32.10
  -1  -4  -1 3702.03   27.60
  -2  -6   0 2063.39   36.60
   0  -1   3 5169.98   27.60
  -1  -5   0 8642.63   49.50
   0  -4   2 2703.93   30.40
   0  -5   1  984.20   26.50
   0  -2   4 5958.40   36.80
  -1  -3  -2 3039.50   15.80
   0  -3  -1 4697.93   24.60
   1  -3   2 7025.80   38.00
   1  -2   1 8714.03   34.50
   1  -4   1  816.92   21.00
   1  -2   3  693.03   19.70
   0  -6   0 2445.16   30.90
   1  -5   2 2140.79   30.60
   0  -5  -1  687.73   20.30
   1  -3   0  323.87   15.90
   1  -3   4  340.47   20.20
   2  -4   2  129.49   20.90
   1  -1   4  -22.50   13.40
   2  -3   3 6514.65   41.60
   2  -5   1 1897.11   31.10
   1  -4  -1  584.94   19.70
   2  -3   1 1302.37   23.00
   2  -2   2  760.62   19.00
   1  -1   0  100.79   10.20
   2  -2   4  138.89   17.70
   1   0   3 4958.10   22.80
   2  -1   3  927.51   17.50
   3  -4   1 2329.57   30.80
   3  -3   2 4272.37   37.30
   1  -2  -1 9882.01   30.80
   2  -2   0 7202.78   34.80
   0   1   5 1172.08   29.30
   0  -3   1 4083.09   24.70
   1   0   3 5063.19   35.60
   0  -4   2 2714.23   28.40
   1  -2   3  636.54   24.90
   1  -1   2 9894.61   39.80
   1  -1   4   20.10   18.50
   1   1   4  -36.00   20.20
   1   0   5 1035.30   29.20
   1  -3   4  291.07   21.70
   1   1   2 6902.61   29.70
   0  -5   3 2262.87   33.30
   0  -2   0  149.49    7.20
   1  -4   3 3019.80   35.10
   1   2   3 1583.24   21.30
   1  -2   1 8739.62   35.20
   2  -2   4  174.38   24.40
   1   0   1  938.21   14.30
   2  -1   3 1082.59   24.50
   2   0   4 6226.28   44.90
   2  -3   3 6422.96   46.20
   2  -2   2  707.23   24.90
   2   1   5  422.26   24.60
   2   1   3  928.01   24.80
   2   0   2 1001.60   21.70
   1  -5   2 2060.49   27.50
   1  -4   1  825.32   19.10
   3  -1   4 1477.35   29.60
   2  -4   2  111.09   18.20
   3  -2   3 1799.72   30.90
   3   1   4  283.77   25.00
   2  -1   1 5216.08   33.60
   3  -4   3  239.18   21.60
   2  -3   1 1427.26   23.80
   3  -1   2 3123.69   34.80
   4  -1   3 2685.43   39.50
   0  -4   0 3856.41   16.50
   2   2   2  815.02   18.50
   3  -5   2 2898.11   37.00
   3  -2   1  753.32   30.30
   3   1   2 8608.54   49.80
   4  -2   2 3711.13   45.40
   1  -3   0  288.87   13.20
   3   2   3 6170.58   43.80
   1  -1   0  103.19   11.70
   4   1   3 2921.41   40.70
   4  -4   2  488.55   25.60
   3  -4   1 2473.95   35.80
   4   0   2 3070.79   39.90
   3   0   1 4822.22   38.70
   4  -3   1 3626.64   42.80
   4  -1   1 3771.82   42.80
   5  -1   2 1289.87   34.90
   2  -4   0 3275.77   29.00
   3  -3   0  371.56   27.20
   5  -2   1 1345.47   36.00
   3  -1   0 2965.80   35.30
   4   2   2   73.69   24.20
   5   1   2 2952.70   41.60
   1   2   1 6957.30   20.20
   4   1   1  688.43   32.50
   4  -2   0 5366.66   53.09
   5   0   1  685.93   30.70
   4  -4   0  112.59   25.60
   4  -3  -1 3297.27   39.70
   2  -1  -3 1506.35   30.70
   1  -1  -2 7051.79   38.70
   2  -2  -2  810.12   25.70
   2   0  -4 6012.70   47.90
   3  -2  -3 1377.96   34.30
   3  -1  -4 1314.07   34.80
   3  -3   0  267.37   17.20
   1   1  -4   42.20   19.80
   3  -3  -2 4300.37   45.00
   2   1  -5  900.91   28.30
   0   0  -2  115.29   13.50
   0   1  -3 4985.80   28.90
   1  -2  -1 9999.00   38.20
   2  -3  -1 1017.50   21.60
   2  -2  -4  358.86   27.20
   1  -2  -3  807.32   26.40
   2  -3  -3 6034.70   51.99
   3  -4  -1 2909.91   31.80
   3  -4  -3  516.95   28.40
   1   0  -5 1085.39   25.90
  -1  -5   0 8583.14   46.30
   0   1   3 5084.69   18.20
   0   0   4  484.65   15.10
  -1  -4  -1 3731.43   22.70
  -1  -6   1  163.98   22.40
   0  -5   1  943.41   22.30
   0  -4   0 4015.50   26.90
   1  -3   2 6900.91   38.00
   1  -1   2 9851.71   34.50
   1  -4   3 3027.80   33.70
   1  -2   1 8786.72   35.00
   1  -3   4  297.37   18.30
   1  -4   1  842.62   20.80
   1  -1   4   46.40   16.80
   1  -5   2 2095.09   31.10
   0   0   0    0.00    0.00
_computing_structure_solution     'SHELXT 2018/2 (Sheldrick, 2018)'
;
_shelx_hkl_checksum     93358
_shelx_res_file
;
TITL 2_a.res in I-4
    2_a.res
    created by SHELXL-2018/3 at 16:07:52 on 05-May-2021
REM Old TITL 2 in I-4
REM SHELXT solution in I-4: R1 0.076, Rweak 0.029, Alpha 0.009
REM <I/s>   0.000 for    0 systematic absences,  Orientation as input
REM Flack x =  0.008 ( 0.011 ) from   271 Parsons' quotients
REM Formula found by SHELXT:  F8 Br2 Ba
CELL  1.54186   9.5823   9.5823   8.0380   90.000   90.000   90.000
ZERR    4.000   0.0006   0.0006   0.0011    0.000    0.000    0.000
LATT -2
SYMM -X, -Y, Z
SYMM Y, -X, -Z
SYMM -Y, X, -Z
SFAC F BR BA
UNIT 32 8 4
TEMP -173.15
SIZE 0.023 0.015 0.011
CONF
ACTA
L.S. 10
BOND
LIST 6
FMAP 2
PLAN 20
REM EXTI    0.000000
WGHT    0.091000    5.379600
FVAR       0.34994
BA1   3    0.500000    0.500000    0.500000    10.25000    0.02190    0.02190 =
         0.02909    0.00000    0.00000    0.00000
BR1   2    0.775757    0.842572    0.632460    11.00000    0.02512    0.01972 =
         0.02669   -0.00002   -0.00037   -0.00211
F1    1    0.743492    0.657413    0.544397    11.00000    0.05007    0.03036 =
         0.04286   -0.00798    0.00845   -0.01347
BA2   3    0.500000    1.000000    0.250000    10.25000    0.02571    0.02571 =
         0.03642    0.00000    0.00000    0.00000
F2    1    0.619249    0.913612    0.533426    11.00000    0.03319    0.04233 =
         0.04840   -0.00362   -0.00949    0.00384
F3    1    0.823554    1.014331    0.724237    11.00000    0.04238    0.02731 =
         0.03771   -0.00276   -0.00616   -0.00056
F4    1    0.941265    0.774826    0.744018    11.00000    0.03449    0.02935 =
         0.05652   -0.00572   -0.01747    0.00324
HKLF 4
REM  2_a.res in I-4
REM wR2 = 0.126786, GooF = S = 1.07686, Restrained GooF = 1.07686 for all data
REM R1 = 0.049229 for 688 Fo > 4sig(Fo) and 0.053765 for all 746 data
REM 50 parameters refined using 0 restraints
END
WGHT      0.0910      5.3795
REM Highest difference peak  1.835,  deepest hole -1.046,  1-sigma level  0.339
Q1    1   0.5000  0.5000  0.6495  10.50000  0.05    1.83
Q2    1   0.4529  0.5598  0.5856  11.00000  0.05    1.27
Q3    1   0.7801  0.8415  0.7790  11.00000  0.05    1.22
Q4    1   0.5000  1.0000  0.0863  10.50000  0.05    1.17
Q5    1   0.5846  0.5294  0.5330  11.00000  0.05    1.10
Q6    1   0.7926  0.8752  0.4972  11.00000  0.05    1.09
Q7    1   0.7212  0.9219  0.5508  11.00000  0.05    1.09
Q8    1   0.5368  1.0774  0.1330  11.00000  0.05    1.08
Q9    1   0.4600  1.0570  0.1457  11.00000  0.05    1.07
Q10   1   0.6885  0.8526  0.5291  11.00000  0.05    1.05
Q11   1   0.7179  0.9299  0.6611  11.00000  0.05    0.98
Q12   1   0.7235  0.8552  0.7526  11.00000  0.05    0.96
Q13   1   0.4656  1.0343  0.1086  11.00000  0.05    0.95
Q14   1   0.6632  0.8850  0.6671  11.00000  0.05    0.94
Q15   1   0.6874  0.8128  0.6943  11.00000  0.05    0.92
Q16   1   0.5191  0.6189  0.5281  11.00000  0.05    0.88
Q17   1   0.6973  0.9749  0.4647  11.00000  0.05    0.83
Q18   1   0.4532  1.1014  0.2423  11.00000  0.05    0.81
Q19   1   0.5000  1.0000  0.6771  10.50000  0.05    0.70
Q20   1   0.3689  1.0097  0.1692  11.00000  0.05    0.69
;
_shelx_res_checksum     78009
