# Supplementary material for: Barium bis­[tetra­fluorido­bromate(III)]
Source: IUCrdata. 2021 Jul 20;6(Pt 7):x210735. doi: 10.1107/S2414314621007355 (PMC9462354; doi:10.1107/S2414314621007355)
Supplement: Supplementary file 2 [file x-06-x210735-Isup2.hkl]

data_I                                                                          
_shelx_title ' 2_a.res in I-4'                                                  
_shelx_refln_list_code          4                                               
_shelx_F_calc_maximum      277.31                                               
_exptl_crystal_F_000       792.00                                               
_reflns_d_resolution_high  0.7851                                               
                                                                                
loop_                                                                           
 _space_group_symop_operation_xyz                                               
 'x, y, z'                                                                      
 '-x, -y, z'                                                                    
 'y, -x, -z'                                                                    
 '-y, x, -z'                                                                    
 'x+1/2, y+1/2, z+1/2'                                                          
 '-x+1/2, -y+1/2, z+1/2'                                                        
 'y+1/2, -x+1/2, -z+1/2'                                                        
 '-y+1/2, x+1/2, -z+1/2'                                                        
                                                                                
_cell_length_a     9.5823                                                       
_cell_length_b     9.5823                                                       
_cell_length_c     8.0380                                                       
_cell_angle_alpha  90.000                                                       
_cell_angle_beta   90.000                                                       
_cell_angle_gamma  90.000                                                       
                                                                                
_shelx_F_squared_multiplier     1.000                                           
                                                                                
loop_                                                                           
 _refln_index_h                                                                 
 _refln_index_k                                                                 
 _refln_index_l                                                                 
 _refln_F_squared_calc                                                          
 _refln_F_squared_meas                                                          
 _refln_F_squared_sigma                                                         
 _refln_observed_status                                                         
   1   1   0        474.33        831.64        62.79 o                         
   0   2   0        738.93       1210.95        52.36 o                         
   2   2   0      47287.57      58819.13       284.18 o                         
  -1   3   0       1426.62       2483.55       142.91 o                         
   1   3   0      22026.21      24219.23       288.27 o                         
   3   3   0       1783.89       2487.31       425.42 o                         
  -2   4   0      27203.04      26750.49       236.82 o                         
   0   4   0      31765.43      31857.79       649.58 o                         
   2   4   0      33516.02      43624.06       274.39 o                         
   4   4   0       1435.65       1490.51        97.61 o                         
  -3   5   0       1077.01        916.98       147.81 o                         
  -1   5   0       5944.72       5533.90        87.28 o                         
   1   5   0      75591.79      68947.93       480.31 o                         
   3   5   0      32655.89      30466.84       952.50 o                         
   5   5   0        616.60        412.13       238.02 o                         
  -4   6   0      76900.87      79168.70      1624.50 o                         
  -2   6   0        611.07        602.26        63.82 o                         
   0   6   0      22379.43      20517.41       208.83 o                         
   2   6   0      19599.31      18049.03       286.80 o                         
   4   6   0      20658.67      19728.25       247.03 o                         
   6   6   0       1889.62       2445.52       232.74 o                         
  -5   7   0        539.11        605.85       138.25 o                         
  -3   7   0          2.19        -52.54        89.78 o                         
  -1   7   0       1407.93       1492.46        86.37 o                         
   1   7   0       8534.69       9070.99       159.71 o                         
   3   7   0       2127.67       2130.30       114.75 o                         
   5   7   0        389.23        262.58       111.15 o                         
   7   7   0       2073.35       2341.31       237.17 o                         
  -4   8   0        646.43        738.17       109.38 o                         
  -2   8   0      23546.92      24537.01       658.67 o                         
   0   8   0      13000.39      12706.70       194.15 o                         
   2   8   0       1040.21       1213.67       102.61 o                         
   4   8   0      14916.40      16469.69       654.03 o                         
   6   8   0       4494.98       5236.96       665.87 o                         
   8   8   0       2518.08       2537.84       125.49 o                         
  -5   9   0        227.42        180.47       284.18 o                         
  -3   9   0       3402.11       3461.89       104.38 o                         
  -1   9   0        910.22        893.42       119.34 o                         
   1   9   0         42.68        -27.22        84.80 o                         
   3   9   0        120.29        108.27       131.97 o                         
   5   9   0       2187.98       2014.70       163.46 o                         
   7   9   0       5098.17       5141.75       211.50 o                         
  -6  10   0       4974.47       5514.04       261.32 o                         
  -4  10   0       5541.28       6153.54       545.46 o                         
  -2  10   0       5784.50       5936.40       312.32 o                         
   0  10   0        942.92       1179.38       137.04 o                         
   2  10   0      22216.34      23617.12       319.74 o                         
   4  10   0        905.25        970.02       135.63 o                         
   6  10   0       6487.99       5676.55       195.17 o                         
  -5  11   0        310.66        338.90       161.69 o                         
  -3  11   0       4226.66       4975.16       244.99 o                         
  -1  11   0       4266.75       4038.58       345.43 o                         
   1  11   0       1008.55       1038.92       154.71 o                         
   3  11   0         39.13         -8.98       116.78 o                         
   5  11   0        286.61        202.52       133.11 o                         
   0  12   0       4913.43       3450.70       149.44 o                         
   1   0   1       6267.95       7661.58       116.78 o                         
   3   0   1      33357.20      38661.65       507.49 o                         
   5   0   1       6091.02       5563.79        87.66 o                         
   7   0   1       9271.02       9183.76       199.06 o                         
   9   0   1       7357.28       7280.77       179.25 o                         
  11   0   1       2966.07       2546.88       203.75 o                         
 -12   1   1       5706.72       6066.89       112.69 o                         
 -10   1   1        936.72        789.21       207.68 o                         
  -8   1   1      10078.27      10494.23       276.80 o                         
  -6   1   1       3129.86       3142.96        86.63 o                         
  -4   1   1      30054.10      30437.05       142.45 o                         
  -2   1   1      32551.16      42241.61       263.77 o                         
   0   1   1       7257.47       9210.54       117.59 o                         
   2   1   1      66067.42      81077.25       477.68 o                         
   4   1   1       3803.98       5031.85       422.56 o                         
   6   1   1      21837.92      20338.46       124.40 o                         
   8   1   1       4090.63       3999.22       120.52 o                         
  10   1   1       5441.90       5292.00       378.09 o                         
 -11   2   1        892.03        661.38       177.21 o                         
  -9   2   1       2345.58       2341.43       123.51 o                         
  -7   2   1      20611.28      18173.46       222.32 o                         
  -5   2   1      11251.17      10668.53       148.33 o                         
  -3   2   1       4766.59       6597.00       351.15 o                         
  -1   2   1      57472.49      71426.26       164.53 o                         
   1   2   1      41654.91      56714.80       214.73 o                         
   3   2   1       8091.38       8309.08       176.39 o                         
   5   2   1      19005.61      16649.07       216.93 o                         
   7   2   1      18598.74      18227.86       221.83 o                         
   9   2   1       1460.97       1368.86        93.27 o                         
  11   2   1       3291.13       2930.08       140.19 o                         
 -10   3   1       1138.80       1321.94       294.80 o                         
  -8   3   1      11346.71      11727.37       200.03 o                         
  -6   3   1       3586.26       3313.93        86.44 o                         
  -4   3   1      30985.06      31266.64      1578.36 o                         
  -2   3   1       9444.50      11151.22       509.94 o                         
   0   3   1      30902.98      33636.04       344.16 o                         
   2   3   1       1117.72       1655.12       183.74 o                         
   4   3   1      23877.00      22628.66       546.57 o                         
   6   3   1       4235.16       3854.84       143.76 o                         
   8   3   1       4539.48       4665.66       180.47 o                         
  10   3   1       5133.45       5676.55       336.45 o                         
 -11   4   1       4416.47       4128.37       153.93 o                         
  -9   4   1       4589.75       3872.38       205.65 o                         
  -7   4   1        453.12        285.42       101.27 o                         
  -5   4   1      17180.34      18119.29       322.93 o                         
  -3   4   1      19693.62      18249.31       964.48 o                         
  -1   4   1       5699.09       6764.13        95.45 o                         
   1   4   1      27855.15      31956.75       296.43 o                         
   3   4   1      31307.91      26521.54       536.47 o                         
   5   4   1        945.56       1016.39       106.09 o                         
   7   4   1       1995.25       1818.63       151.73 o                         
   9   4   1       8278.08       8327.34       148.79 o                         
  11   4   1        523.21        703.84       170.67 o                         
 -10   5   1       4952.44       4906.01       164.55 o                         
  -8   5   1        963.07        803.77        91.67 o                         
  -6   5   1      16091.88      17749.94       361.62 o                         
  -4   5   1        522.10        503.82       131.63 o                         
  -2   5   1      16909.48      14761.21       326.84 o                         
   0   5   1       8967.55       7656.81       162.40 o                         
   2   5   1      13819.18      12172.94       129.55 o                         
   4   5   1      14636.41      13174.57       195.61 o                         
   6   5   1       3863.59       5133.58       271.12 o                         
   8   5   1      12721.90      14401.05       172.22 o                         
  10   5   1        343.58        405.86       267.85 o                         
  -9   6   1       1863.28       1702.19       125.06 o                         
  -7   6   1       8185.84       7858.21       178.67 o                         
  -5   6   1       2203.12       2307.24        96.82 o                         
  -3   6   1       7471.84       6694.24       481.76 o                         
  -1   6   1      21720.47      19685.76       759.37 o                         
   1   6   1       1111.62       1061.04        74.25 o                         
   3   6   1       8103.75       7920.90       132.70 o                         
   5   6   1      13883.27      12624.49       224.57 o                         
   7   6   1       5259.42       4956.09       314.36 o                         
   9   6   1        662.75        867.17       267.03 o                         
  -8   7   1       5113.01       4987.05       329.91 o                         
  -6   7   1       3251.67       3248.58       130.48 o                         
  -4   7   1       3786.69       3986.70       151.34 o                         
  -2   7   1      22967.01      22626.46       461.65 o                         
   0   7   1       5023.39       4926.70       145.43 o                         
   2   7   1      21372.61      19872.14       577.21 o                         
   4   7   1       1910.12       1401.99       107.70 o                         
   6   7   1       6961.44       6796.08       289.83 o                         
   8   7   1        190.20        367.84       166.68 o                         
  -7   8   1       1043.55        800.20       256.42 o                         
  -5   8   1      11318.29      12581.27       280.31 o                         
  -3   8   1       7256.18       7435.93       115.82 o                         
  -1   8   1       1855.24       1883.77       132.11 o                         
   1   8   1      10549.27      10985.70       124.23 o                         
   3   8   1       8763.85       8393.22       158.59 o                         
   5   8   1       2138.16       2341.63       275.07 o                         
   7   8   1       4662.32       5220.64       308.64 o                         
  -6   9   1       1759.85       1756.38       325.83 o                         
  -4   9   1       6651.87       6391.19       130.39 o                         
  -2   9   1        293.01        327.50        86.74 o                         
   0   9   1       8474.66       9093.22       149.83 o                         
   2   9   1       1087.57       1088.73       156.35 o                         
   4   9   1       3670.14       4398.71       363.39 o                         
   6   9   1       3179.07       3280.02       261.32 o                         
  -5  10   1       1174.99       1145.63       292.35 o                         
  -3  10   1       3775.14       3957.75       217.16 o                         
  -1  10   1       6458.72       6511.05       247.87 o                         
   1  10   1        370.79        497.24       269.48 o                         
   3  10   1       1610.45       1562.84       313.58 o                         
   5  10   1       5459.36       5359.70       240.09 o                         
  -4  11   1       1112.46       1274.58       189.46 o                         
  -2  11   1       3822.09       4210.67       240.09 o                         
   2  11   1       1894.14       1442.11       144.99 o                         
   4  11   1       5197.89       4826.53       188.64 o                         
  -1  12   1       1426.98       1253.34       148.62 o                         
   0   0   2       1045.96        947.88        59.23 o                         
   2   0   2       6651.82       8179.24       177.21 o                         
   4   0   2      23581.65      25076.59       325.83 o                         
   6   0   2      13752.44      12922.74       176.11 o                         
   8   0   2        675.26        662.48       140.75 o                         
  10   0   2       1541.80       1574.27       276.02 o                         
 -11   1   2       4383.02       3417.22       197.62 o                         
  -9   1   2      10366.20      10349.21       212.18 o                         
  -7   1   2       7968.46       8514.05       236.00 o                         
  -5   1   2      11282.61      10782.04       161.31 o                         
  -3   1   2      22148.36      24941.26       343.75 o                         
  -1   1   2      73937.92      80519.72       100.16 o                         
   1   1   2      49932.06      56825.53       609.11 o                         
   3   1   2      62509.15      70298.80       406.68 o                         
   5   1   2      25177.60      23717.19       402.68 o                         
   7   1   2      17159.00      17605.47       377.07 o                         
   9   1   2       4008.44       4395.10       108.56 o                         
 -10   2   2        127.51         12.62       149.86 o                         
  -8   2   2       1034.01       1052.19       393.16 o                         
  -6   2   2      19473.70      18508.77       276.48 o                         
  -4   2   2      30201.79      28605.49       749.50 o                         
  -2   2   2       6799.08       6058.22       218.00 o                         
   0   2   2       6957.99       7630.55       143.72 o                         
   2   2   2       7489.47       6641.99       122.61 o                         
   4   2   2        477.32        404.07        88.54 o                         
   6   2   2       1947.81       2174.10        98.22 o                         
   8   2   2        545.67        556.14       161.30 o                         
  10   2   2       4056.26       3402.47       344.57 o                         
 -11   3   2       8268.85       8056.63       382.14 o                         
  -9   3   2      11366.66       9682.11       315.71 o                         
  -7   3   2      11751.29      12087.80       615.72 o                         
  -5   3   2      17380.21      17158.29       518.88 o                         
  -3   3   2      33150.99      32978.87       544.02 o                         
  -1   3   2      59687.74      56868.51       509.94 o                         
   1   3   2      28850.20      33308.09       279.28 o                         
   3   3   2      34541.72      35117.55       367.48 o                         
   5   3   2      19840.54      17215.39       278.97 o                         
   7   3   2      29341.75      29795.57       427.46 o                         
   9   3   2       5277.41       5329.55       161.70 o                         
  11   3   2       2583.28       2180.12       133.11 o                         
 -10   4   2        378.56        435.18       151.89 o                         
  -8   4   2        126.69        192.10        89.81 o                         
  -6   4   2       4227.51       4433.58       137.40 o                         
  -4   4   2       4887.49       4470.29       178.07 o                         
  -2   4   2        467.48        977.68       112.08 o                         
   0   4   2      22185.77      22125.74       169.47 o                         
   2   4   2      30621.54      28358.61       714.87 o                         
   4   4   2       4825.51       4416.30       126.64 o                         
   6   4   2        116.64        310.40       155.52 o                         
   8   4   2        507.79        576.46        95.19 o                         
  10   4   2       1860.45       2300.98       241.72 o                         
  -7   5   2       5920.93       5263.25       548.32 o                         
  -5   5   2      11343.62      10623.81       180.49 o                         
  -3   5   2      29723.31      25078.08       271.32 o                         
  -1   5   2      19601.58      17063.79       172.54 o                         
   1   5   2      11883.03      10718.69       115.35 o                         
   3   5   2      13176.07      12137.10       427.87 o                         
   5   5   2      18860.86      17032.10       235.19 o                         
   9   5   2       6596.47       7343.92       378.91 o                         
 -10   6   2       1557.86       1273.27       191.86 o                         
  -8   6   2       2726.56       2706.08       230.25 o                         
  -6   6   2        860.56        968.86       193.29 o                         
  -4   6   2        109.91         34.86        90.53 o                         
  -2   6   2       1714.94       1825.52       142.91 o                         
   0   6   2      14313.81      13424.98       151.57 o                         
   2   6   2      19152.40      17200.19       478.62 o                         
   4   6   2       3880.42       3128.95       169.04 o                         
   8   6   2       1217.13       1090.63       202.95 o                         
  10   6   2        105.06        222.12       159.24 o                         
  -9   7   2       2214.68       2140.92       106.98 o                         
  -7   7   2       4412.40       4521.67       287.00 o                         
  -5   7   2      16347.49      17342.64       491.09 o                         
  -3   7   2      20021.19      19179.92       582.62 o                         
  -1   7   2      20812.09      21786.77       256.42 o                         
   1   7   2      10550.64      10468.30       140.73 o                         
   3   7   2       9564.02      10343.09       360.50 o                         
   5   7   2       5279.96       4704.04       162.51 o                         
   7   7   2       5676.67       5918.21       294.08 o                         
   9   7   2       3613.84       4344.81       249.88 o                         
  -8   8   2       4229.07       4527.65       109.43 o                         
  -6   8   2       1308.54       1503.94       181.27 o                         
  -4   8   2        557.53        539.01       115.53 o                         
  -2   8   2        577.88        619.49        93.09 o                         
   0   8   2        680.14        649.54        90.73 o                         
   2   8   2       1200.96       1233.73       119.87 o                         
   4   8   2        136.51        102.90       123.27 o                         
   6   8   2       2518.44       2531.85       250.64 o                         
   8   8   2       4348.65       4433.44       157.75 o                         
  -7   9   2       3298.33       3946.30       215.59 o                         
  -5   9   2       5475.23       6161.95       187.75 o                         
  -3   9   2       7754.87       8733.86       110.73 o                         
  -1   9   2       4332.75       4719.86        98.37 o                         
   1   9   2       6641.86       7020.81       126.12 o                         
   3   9   2      16316.23      17146.09       626.64 o                         
   5   9   2       6088.28       6127.98       250.25 o                         
   7   9   2       2666.31       2496.97       224.57 o                         
  -4  10   2       1728.06       2029.03       190.86 o                         
  -2  10   2       4115.75       4368.51       223.70 o                         
   0  10   2       1420.45       1970.89       212.84 o                         
   2  10   2        157.20         67.10       182.37 o                         
   4  10   2        318.88        412.10       112.70 o                         
   6  10   2       1669.04       1939.30       177.21 o                         
  -3  11   2       2757.58       2342.63       210.69 o                         
  -1  11   2       3062.57       3147.83       155.74 o                         
   1  11   2       6843.33       6618.84       293.98 o                         
   3  11   2       5119.62       4591.18       343.75 o                         
   1   0   3      41782.82      40623.99       181.26 o                         
   5   0   3      15768.61      14649.98       193.11 o                         
   7   0   3      12455.52      11049.82       176.22 o                         
   9   0   3       1283.89       1194.63       107.63 o                         
  11   0   3       2500.67       2409.66       408.68 o                         
 -10   1   3       7494.31       6405.71       280.10 o                         
  -8   1   3       3665.86       3226.94       159.24 o                         
  -6   1   3      12948.74      11395.41       195.17 o                         
  -4   1   3      22309.34      22287.81       166.42 o                         
  -2   1   3       8325.19       8046.88       633.20 o                         
   0   1   3      43711.76      41735.97       348.25 o                         
   2   1   3       5836.19       7150.26       492.79 o                         
   4   1   3      24859.70      24238.94       133.86 o                         
   6   1   3          7.17         85.21       100.97 o                         
   8   1   3      17935.20      18941.78       314.77 o                         
  10   1   3        504.30        551.95       240.90 o                         
 -11   2   3       2888.58       2816.18        97.39 o                         
  -9   2   3       6308.18       6180.98       252.22 o                         
  -7   2   3       1222.07       1327.80        87.83 o                         
  -5   2   3      13878.34      13663.86       296.08 o                         
  -3   2   3      14666.44      14522.82        90.98 o                         
  -1   2   3       4390.33       5491.00       230.65 o                         
   1   2   3      13633.51      13099.97       380.94 o                         
   3   2   3      52560.30      49292.94       296.03 o                         
   5   2   3       7971.43       8228.25       225.79 o                         
   7   2   3       3231.31       3342.90       203.34 o                         
   9   2   3       8022.17       7429.88       326.24 o                         
 -10   3   3       1651.04       1638.87       122.18 o                         
  -8   3   3       3694.00       3198.72       109.64 o                         
  -6   3   3       7120.61       6691.35       106.45 o                         
  -4   3   3       2093.64       1797.06       132.43 o                         
  -2   3   3      60030.88      52844.11       177.65 o                         
   2   3   3      11840.30      10781.82       328.24 o                         
   4   3   3       5822.90       5070.90       321.58 o                         
   6   3   3      10235.85       9541.93       711.60 o                         
   8   3   3       1843.64       1847.14       155.74 o                         
  10   3   3       2942.00       3014.62       224.57 o                         
  -9   4   3       2161.07       1805.38       152.71 o                         
  -7   4   3      15181.76      13453.26       669.29 o                         
  -5   4   3      10675.38      10136.54       305.43 o                         
  -3   4   3       2624.14       2406.09        90.09 o                         
  -1   4   3      28666.77      24501.79       131.65 o                         
   1   4   3      18228.19      16785.07       299.00 o                         
   3   4   3       5281.76       4543.98       152.71 o                         
   5   4   3      16348.17      15929.92       180.57 o                         
   7   4   3       4297.31       4360.33       240.90 o                         
   9   4   3       1041.26       1216.68       279.28 o                         
 -10   5   3         41.78        -16.41       109.83 o                         
  -8   5   3       7777.66       6431.25       186.19 o                         
  -6   5   3       3829.91       3272.32       142.16 o                         
  -4   5   3      16565.93      16458.29       284.97 o                         
  -2   5   3       3475.06       3097.05       146.17 o                         
   0   5   3      21845.45      19678.67       288.58 o                         
   2   5   3      13899.54      12879.61       151.29 o                         
   6   5   3      15560.64      14470.62       230.29 o                         
   8   5   3       1493.30       1227.81       131.32 o                         
  -9   6   3       2261.98       2059.17       165.73 o                         
  -7   6   3       2288.59       2298.40       246.07 o                         
  -5   6   3      14632.00      14502.85       468.36 o                         
  -3   6   3       8129.54       7954.73       211.10 o                         
  -1   6   3        877.58        842.10        79.23 o                         
   1   6   3      10139.01       9121.31       177.20 o                         
   3   6   3       8506.49       7755.49       207.42 o                         
   5   6   3       1760.80       1711.47       155.16 o                         
   7   6   3       4342.58       4577.28       215.30 o                         
   9   6   3       6103.40       5369.75       960.26 o                         
  -6   7   3       2513.08       3220.77       201.54 o                         
  -4   7   3       5105.47       4922.52       148.39 o                         
  -2   7   3       3188.95       3284.31       130.89 o                         
   0   7   3      11718.04      11103.85       292.49 o                         
   2   7   3        385.37        440.95       176.35 o                         
   4   7   3      17855.82      17559.77       190.84 o                         
   6   7   3        686.06        660.05       154.28 o                         
   8   7   3       3026.42       3144.38       190.72 o                         
  -7   8   3       2840.08       2492.07       144.54 o                         
  -5   8   3        642.38        738.19       151.09 o                         
  -3   8   3       3607.93       4056.99        86.59 o                         
  -1   8   3      15965.73      16784.59       234.89 o                         
   1   8   3       7096.81       7851.14       159.53 o                         
   3   8   3       2525.24       2620.16       264.36 o                         
   5   8   3       9053.80       8823.90       426.64 o                         
   7   8   3       1713.93       1882.83       211.05 o                         
  -6   9   3       7583.10       7886.07       181.29 o                         
  -4   9   3        147.61        102.57       144.96 o                         
  -2   9   3       7152.77       7932.62       103.51 o                         
   0   9   3       3340.33       3486.13        82.64 o                         
   2   9   3       6582.83       7189.90       185.55 o                         
   4   9   3        693.14       1071.19       258.46 o                         
   6   9   3       3359.79       3269.03       417.54 o                         
  -3  10   3       2013.66       2483.31       130.06 o                         
  -1  10   3       1744.86       1882.93       188.04 o                         
   1  10   3       7034.53       7634.29       233.57 o                         
   3  10   3        956.07        713.65       109.55 o                         
   5  10   3        417.26        397.17        74.62 o                         
  -2  11   3       1623.28       1318.02       105.20 o                         
   0  11   3       1287.75       1129.07       144.91 o                         
   0   0   4       5994.17       4893.58      1090.88 o                         
   2   0   4      57934.51      49691.12       509.64 o                         
   4   0   4      14449.37      14585.44       233.00 o                         
   6   0   4       5005.96       4753.86       120.82 o                         
   8   0   4       5070.59       5211.32       265.45 o                         
  10   0   4       7283.57       6982.16       156.79 o                         
 -11   1   4        286.16        157.61       114.33 o                         
  -9   1   4        132.48        209.11       129.26 o                         
  -7   1   4       4552.92       3876.90       109.85 o                         
  -5   1   4       6690.91       5890.68       110.41 o                         
  -3   1   4      12978.36      11184.48       306.89 o                         
  -1   1   4        186.12        159.37        81.38 o                         
   1   1   4        229.57        163.21        84.23 o                         
   3   1   4       2851.24       2310.44        91.34 o                         
   5   1   4       7689.31       6644.16       233.55 o                         
   7   1   4       1317.96       1482.81       218.85 o                         
   9   1   4       1090.64        921.06       315.21 o                         
 -10   2   4        193.35        262.36       109.44 o                         
  -8   2   4      17738.39      16317.32       244.67 o                         
  -6   2   4       8111.98       7532.15       126.55 o                         
  -4   2   4      14676.57      15221.46       385.39 o                         
  -2   2   4       1317.42       1266.08        58.06 o                         
   0   2   4      57426.44      49116.27       214.61 o                         
   2   2   4       3679.08       3545.39       156.45 o                         
   4   2   4       2066.80       2052.21       175.53 o                         
   6   2   4      29671.84      27595.12       293.94 o                         
   8   2   4        457.58        187.75       336.41 o                         
  -9   3   4        124.67        -55.53       200.89 o                         
  -7   3   4       2790.44       3023.96       147.46 o                         
  -5   3   4       4934.29       4488.85        88.99 o                         
  -3   3   4       7399.97       7831.85       129.38 o                         
  -1   3   4       2938.31       2595.72        67.58 o                         
   1   3   4      12526.25      11000.19       118.78 o                         
   3   3   4       7483.08       7553.80       388.26 o                         
   5   3   4        770.24        865.01       115.69 o                         
   7   3   4         85.65       -140.46       160.06 o                         
   9   3   4       1263.79       1204.43       220.49 o                         
 -10   4   4       8297.08       8143.30       140.46 o                         
  -8   4   4        397.50        433.24       150.99 o                         
  -6   4   4       4081.34       3797.59       121.66 o                         
  -4   4   4      27082.21      27442.39       201.65 o                         
  -2   4   4       2229.28       2129.84        97.85 o                         
   0   4   4      13396.66      12702.70       101.21 o                         
   2   4   4      15358.81      14150.11       152.76 o                         
   4   4   4      28034.34      26218.14       294.80 o                         
   6   4   4          9.71         47.32       187.01 o                         
   8   4   4      12834.28      14153.32       298.62 o                         
  10   4   4       2243.70       1905.00       139.64 o                         
  -9   5   4        756.58        586.64        90.65 o                         
  -7   5   4        232.29        191.38       102.66 o                         
  -5   5   4        283.74        460.26       105.00 o                         
  -3   5   4        851.85        790.85       136.38 o                         
  -1   5   4       7640.05       6704.70       121.57 o                         
   1   5   4       6668.20       6284.03       200.89 o                         
   3   5   4       4898.17       4201.09       184.56 o                         
   5   5   4        238.25        337.26       187.82 o                         
   7   5   4        216.45        236.33       137.97 o                         
   9   5   4         41.35         58.83       152.30 o                         
  -8   6   4       4982.26       4422.39       173.12 o                         
  -6   6   4      14963.47      15941.65       274.71 o                         
  -4   6   4        838.41        842.58       108.77 o                         
  -2   6   4      30797.77      30757.36       221.08 o                         
   0   6   4       4854.79       5133.67       129.25 o                         
   2   6   4       8396.46       8133.63       140.69 o                         
   4   6   4       4474.69       4470.96       139.47 o                         
   6   6   4      14843.98      15908.92       196.41 o                         
   8   6   4       1180.81       1293.04       179.28 o                         
  -7   7   4       3750.52       4639.53       452.32 o                         
  -5   7   4        185.99        378.21        92.92 o                         
  -3   7   4        125.32         70.17       153.95 o                         
  -1   7   4       1279.65       1633.86       129.57 o                         
   1   7   4       4717.64       4265.45       102.76 o                         
   3   7   4       2744.26       2913.36       178.02 o                         
   5   7   4        232.47        230.04        98.77 o                         
   7   7   4       3687.36       3633.29       279.33 o                         
  -6   8   4        617.62        665.46       160.06 o                         
  -4   8   4      13272.08      15158.05       218.75 o                         
  -2   8   4       1066.70       1318.42       105.80 o                         
   0   8   4       4059.10       4498.68       144.60 o                         
   2   8   4      16692.61      17562.32       121.98 o                         
   4   8   4        443.30        499.88       236.56 o                         
   6   8   4       5262.82       5696.46       398.47 o                         
  -5   9   4         23.12        -90.64       177.21 o                         
  -3   9   4       1223.91       1777.33       250.02 o                         
  -1   9   4       1084.07       1479.55       356.86 o                         
   1   9   4        117.36        178.26       253.08 o                         
   3   9   4        107.51         11.19       182.97 o                         
   5   9   4        721.29       1103.45       120.98 o                         
  -4  10   4       2003.80       2375.96       272.71 o                         
  -2  10   4       4448.26       5339.34       368.08 o                         
   0  10   4       7287.90       8361.58       217.79 o                         
   2  10   4        271.46        478.26       105.04 o                         
   4  10   4       8308.74       9034.98       559.71 o                         
   1  11   4        262.50        294.80       195.99 o                         
   1   0   5      10045.77       8958.48       210.15 o                         
   3   0   5         19.48         46.59       133.78 o                         
   5   0   5       5619.78       5840.84       520.14 o                         
   7   0   5      11715.77      11554.62       481.76 o                         
   9   0   5       4872.25       4639.53       258.87 o                         
 -10   1   5       3125.59       2602.31       200.07 o                         
  -8   1   5       4893.62       4222.99       477.68 o                         
  -6   1   5       2684.09       2771.86       162.87 o                         
  -4   1   5       4460.78       4128.92       140.00 o                         
  -2   1   5       9725.42       8696.41       260.05 o                         
   0   1   5      10506.64       9079.14       185.20 o                         
   2   1   5       5026.58       4219.50       310.71 o                         
   6   1   5        297.76        277.26       122.58 o                         
   8   1   5       6532.94       6688.59       267.71 o                         
  -9   2   5       4418.32       3859.91       179.61 o                         
  -7   2   5        644.24        422.05       123.77 o                         
  -5   2   5       4097.89       3908.32       145.03 o                         
  -3   2   5      23720.97      23174.57       221.26 o                         
  -1   2   5       9891.33       8779.91       577.49 o                         
   1   2   5       7084.69       6280.91       169.71 o                         
   3   2   5      27267.93      27728.26       469.06 o                         
   5   2   5       4713.63       4271.48       311.50 o                         
   7   2   5       3031.93       3023.73       182.06 o                         
  -8   3   5       2033.20       1998.40       128.40 o                         
  -6   3   5       9676.16       9817.68       205.05 o                         
  -4   3   5        714.57        803.47       208.24 o                         
  -2   3   5      23850.53      20812.71       330.73 o                         
   0   3   5        615.43        720.17       173.94 o                         
   4   3   5       5993.65       5039.67       208.24 o                         
   6   3   5       5494.49       6323.81       349.47 o                         
   8   3   5       2946.69       3139.12       212.32 o                         
  -9   4   5        921.27        933.82       318.48 o                         
  -7   4   5       8252.38       7814.77       134.99 o                         
  -5   4   5       3076.96       3474.83       146.41 o                         
  -3   4   5      10679.13      10218.51       338.04 o                         
  -1   4   5      35698.54      35796.96       230.80 o                         
   1   4   5       5920.42       5804.33       125.05 o                         
   3   4   5        787.84        738.96       150.26 o                         
   7   4   5       2753.03       2276.48       170.67 o                         
   9   4   5         65.55        416.30       297.21 o                         
  -8   5   5       9774.37       9290.57       194.35 o                         
  -6   5   5       2458.02       2029.30       344.43 o                         
  -4   5   5       6882.40       7704.79       220.94 o                         
  -2   5   5       7470.84       7950.28       402.96 o                         
   0   5   5       4402.08       4835.48       139.73 o                         
   2   5   5       3563.19       3878.52       218.04 o                         
   4   5   5       5127.58       5685.53       204.97 o                         
   6   5   5       5577.43       5875.55       265.55 o                         
   8   5   5        435.77        307.03       199.81 o                         
  -7   6   5          1.35         65.56       127.39 o                         
  -5   6   5       5528.06       6009.05       167.47 o                         
  -3   6   5       5296.80       6277.60       257.60 o                         
  -1   6   5        199.58         98.07       115.76 o                         
   1   6   5       3629.50       4033.87       134.30 o                         
   3   6   5       8247.61       8627.48       218.85 o                         
   5   6   5       5043.41       5591.08       228.44 o                         
   7   6   5       2951.80       2963.32       218.17 o                         
  -8   7   5        507.12        532.35        67.78 o                         
  -6   7   5       4383.07       4507.13       340.49 o                         
  -4   7   5       2905.79       3457.84       121.05 o                         
  -2   7   5       1422.69       1554.34       133.63 o                         
   0   7   5      14086.60      15599.60       186.60 o                         
   2   7   5        160.67        286.62       124.25 o                         
   4   7   5       6729.42       6960.90       169.92 o                         
   6   7   5        406.09        488.76       123.43 o                         
   8   7   5       4043.72       4340.73       147.81 o                         
  -7   8   5       3483.76       3511.94        88.19 o                         
  -5   8   5       1380.61       1509.72       121.80 o                         
  -3   8   5       2098.10       2448.99       368.25 o                         
  -1   8   5       8037.08       9185.06       187.76 o                         
   1   8   5       2741.49       3146.08       192.28 o                         
   3   8   5       3949.21       4167.78       138.25 o                         
   5   8   5       8238.02       8774.50       307.49 o                         
   7   8   5       1039.63       1154.61       142.09 o                         
  -4   9   5        101.02        100.41       123.55 o                         
  -2   9   5       7673.71       8665.63       302.12 o                         
   0   9   5       2545.32       2879.87       153.37 o                         
   2   9   5       5090.16       5454.27       198.66 o                         
   4   9   5       1530.67       1595.38       207.06 o                         
  -3  10   5       1572.08       1931.96       103.71 o                         
  -1  10   5        146.14        284.94       106.02 o                         
   1  10   5       3111.58       3462.38       127.67 o                         
   3  10   5       1377.45       1422.21       258.42 o                         
   0   0   6        167.43        209.44       133.61 o                         
   2   0   6        507.49        470.29       191.09 o                         
   4   0   6       5476.40       4850.21       224.57 o                         
   6   0   6       3659.55       3767.21       177.96 o                         
   8   0   6        123.22         67.15       325.01 o                         
  -7   1   6       2366.06       2310.78       298.07 o                         
  -5   1   6       8089.03       5822.72       262.13 o                         
  -3   1   6       6371.14       7272.87       264.58 o                         
  -1   1   6      10973.33       9626.63       956.99 o                         
   1   1   6      16075.30      15053.43       285.47 o                         
   3   1   6      12740.39      15246.32       328.28 o                         
   5   1   6       4287.62       4612.58       226.20 o                         
   7   1   6       7895.59       5955.02       282.55 o                         
  -8   2   6        746.10        641.19       211.50 o                         
  -6   2   6       3041.45       3035.76       124.28 o                         
  -4   2   6       4692.56       4716.29       182.11 o                         
  -2   2   6       3271.21       3042.40       438.48 o                         
   0   2   6        413.93        463.99        98.34 o                         
   2   2   6       3347.62       3640.97       236.00 o                         
   6   2   6        423.53        455.47        95.95 o                         
   8   2   6        580.90        818.99       333.18 o                         
  -7   3   6       5132.41       4765.44       138.76 o                         
  -5   3   6       3043.59       3740.78       331.29 o                         
  -3   3   6      12937.53      14491.24       193.52 o                         
  -1   3   6      15048.89      16715.36       287.13 o                         
   1   3   6       4240.34       4264.78       166.59 o                         
   5   3   6      11380.03      10587.84       320.01 o                         
   7   3   6       4921.43       4619.11       315.21 o                         
  -8   4   6        245.06        300.79       128.17 o                         
  -6   4   6       1460.36       1161.53       216.42 o                         
  -4   4   6       1403.01       1658.68       152.95 o                         
  -2   4   6        269.76        381.35       140.86 o                         
   0   4   6       5903.67       5520.98       586.33 o                         
   2   4   6       4390.73       4359.51       192.72 o                         
   4   4   6       1493.45       1724.53       169.04 o                         
   6   4   6        330.15        438.09       163.29 o                         
   8   4   6         24.34        255.24       183.29 o                         
  -7   5   6       3113.46       3024.42       127.39 o                         
  -5   5   6       7331.84       7726.44       250.87 o                         
  -3   5   6       6872.03       7400.84       223.00 o                         
  -1   5   6       6244.87       6835.33       318.85 o                         
   1   5   6       7985.37       8800.67       304.56 o                         
   3   5   6       3096.75       3092.64       148.26 o                         
   5   5   6       4914.06       4909.97       175.33 o                         
   7   5   6       6578.09       6928.35       506.26 o                         
  -6   6   6        525.58        508.42       248.17 o                         
  -4   6   6        362.58        454.92       126.60 o                         
  -2   6   6        504.52        580.41        99.44 o                         
   0   6   6       3475.21       3565.96       111.64 o                         
   2   6   6       3171.80       3412.89       120.91 o                         
   4   6   6       1394.43       1276.90       115.16 o                         
   6   6   6        440.87        423.50       104.71 o                         
  -5   7   6       4430.63       4599.49       162.73 o                         
  -3   7   6       7214.25       8156.64       253.15 o                         
  -1   7   6       6063.02       6316.50       226.43 o                         
   1   7   6       2245.51       2511.30       199.00 o                         
   3   7   6       6485.85       7012.10       185.05 o                         
   5   7   6       2709.90       2857.75       151.48 o                         
  -4   8   6         17.00        233.23       110.23 o                         
  -2   8   6        615.36        838.72       130.23 o                         
   0   8   6        144.61        100.68       164.44 o                         
   2   8   6        645.81        709.76       124.10 o                         
   4   8   6        264.56        338.68        89.15 o                         
  -3   9   6       1569.28       1885.15        99.13 o                         
  -1   9   6       3118.12       3800.37       414.38 o                         
   1   9   6       5087.30       6096.41       215.95 o                         
   3   9   6       3297.46       4300.71       146.99 o                         
   1   0   7       2171.42       2491.58       144.14 o                         
   3   0   7      11758.97      14678.04       364.21 o                         
   5   0   7       1050.71       1024.65       216.77 o                         
   7   0   7        664.82        641.78       228.65 o                         
  -8   1   7       5967.52       5027.07       601.77 o                         
  -4   1   7       1967.89       2637.24       435.32 o                         
  -2   1   7      11260.88      11885.45       298.88 o                         
   0   1   7       1527.35       1673.60       135.83 o                         
   2   1   7       7298.82       7886.29       178.60 o                         
   4   1   7       1785.74       1732.51       175.30 o                         
   6   1   7       7236.93       6671.72       264.30 o                         
   8   1   7       1316.30       1469.75       253.97 o                         
  -7   2   7       5493.58       4843.49       236.00 o                         
  -5   2   7       2750.62       2424.58       262.39 o                         
  -3   2   7         80.79         44.97       155.68 o                         
  -1   2   7       9219.87      11295.53       976.18 o                         
   5   2   7       6301.21       6195.06       135.27 o                         
   7   2   7       3868.90       3721.87       554.81 o                         
  -8   3   7       1400.15        577.27       112.69 o                         
  -6   3   7       1253.84       1233.81       336.00 o                         
  -4   3   7       8560.99       9280.77       285.79 o                         
  -2   3   7       3576.39       4098.02       130.09 o                         
   0   3   7      13238.18      14991.47       244.13 o                         
   4   3   7       3561.30       3810.40       259.53 o                         
   6   3   7        700.74        516.54       130.90 o                         
   8   3   7       2725.71       2755.02       204.97 o                         
  -7   4   7       2142.47       1894.39       240.09 o                         
  -5   4   7       5917.01       5800.68       320.64 o                         
  -3   4   7       4957.49       6370.06       371.25 o                         
  -1   4   7        547.38        749.85       154.92 o                         
   1   4   7       2834.26       3551.14       393.90 o                         
   3   4   7       8224.28       9058.96       255.59 o                         
   5   4   7        522.71        459.32       157.84 o                         
   7   4   7        615.21        513.95       135.65 o                         
  -6   5   7       3146.46       3147.66       137.77 o                         
  -4   5   7        261.65        208.82       128.74 o                         
  -2   5   7       8163.98       9121.02       170.79 o                         
   0   5   7        620.60        581.03       218.38 o                         
   2   5   7       1938.23       2367.93       311.01 o                         
   4   5   7       6995.55       7431.21       215.66 o                         
   6   5   7        444.21        249.49       176.47 o                         
  -5   6   7        963.69       1031.05       204.74 o                         
  -3   6   7        410.55        633.07       125.15 o                         
  -1   6   7       6423.04       7350.33       177.34 o                         
   1   6   7        922.77        617.35       145.64 o                         
   3   6   7        527.77        591.65       108.53 o                         
   5   6   7       3923.68       3821.42       138.71 o                         
  -4   7   7        418.31        336.98       127.44 o                         
  -2   7   7       2829.09       3607.34       205.39 o                         
   0   7   7       1638.67       1756.98       140.50 o                         
   2   7   7       5620.11       6518.54       141.69 o                         
   4   7   7        977.50       1045.48        77.08 o                         
  -3   8   7       1986.37       1998.54       129.03 o                         
  -1   8   7       2679.90       3212.06       328.95 o                         
   1   8   7       4960.62       5730.38       141.26 o                         
   3   8   7       2330.69       3121.99        92.54 o                         
   0   0   8      20915.91      20326.67      1172.31 o                         
   2   0   8        207.86        258.85       166.03 o                         
   4   0   8       5599.93       5285.35       283.32 o                         
   6   0   8       3441.08       2540.25       342.98 o                         
  -7   1   8        882.76        795.16       191.90 o                         
  -5   1   8       4377.62       4331.67       279.65 o                         
  -3   1   8       1393.10       1810.88       405.41 o                         
  -1   1   8       1522.42       1775.32       243.39 o                         
   1   1   8       1377.09       1436.50       171.54 o                         
   3   1   8        357.44        606.03       172.52 o                         
   5   1   8        798.87        659.74       240.90 o                         
   7   1   8        246.02        762.26       307.42 o                         
  -6   2   8       3748.34       3062.91       196.52 o                         
  -4   2   8       3526.97       3543.80       277.92 o                         
  -2   2   8       6150.47       7028.82       177.83 o                         
   0   2   8        514.58        328.95       214.06 o                         
   2   2   8       6090.78       6369.53       152.69 o                         
   4   2   8       5280.35       5218.16       202.53 o                         
   6   2   8        130.78         50.33       142.81 o                         
  -5   3   8       1934.23       1478.09       160.88 o                         
  -3   3   8       1064.30       1303.68       614.01 o                         
  -1   3   8        270.11        372.56       186.71 o                         
   1   3   8       1477.01       2070.29       214.38 o                         
   3   3   8       1020.71       1117.64       159.85 o                         
   5   3   8        553.71        529.70       146.85 o                         
   7   3   8        451.95         98.81       131.48 o                         
  -6   4   8       1857.16       1451.58       215.14 o                         
  -4   4   8        762.97        919.66       191.29 o                         
  -2   4   8       5435.07       5483.41       206.29 o                         
   0   4   8       4098.45       4623.98       205.73 o                         
   2   4   8       5100.81       5694.49       435.49 o                         
   4   4   8        328.87        179.05       181.66 o                         
   6   4   8       8038.11       8310.71       241.72 o                         
  -5   5   8        638.72        715.49       189.86 o                         
  -3   5   8        627.65        694.40       151.45 o                         
  -1   5   8        775.38        798.55       177.12 o                         
   1   5   8       4383.99       4922.62       198.79 o                         
   3   5   8       1900.99       2011.99       143.00 o                         
   5   5   8        743.38        662.76        89.92 o                         
  -4   6   8       8457.41       7402.50       321.34 o                         
  -2   6   8        145.53         27.85       131.93 o                         
   0   6   8       4406.96       4283.42       199.33 o                         
   2   6   8       2737.11       2870.85       229.40 o                         
   4   6   8       2531.17       2479.96       121.73 o                         
  -3   7   8        370.55        -36.75       214.77 o                         
  -1   7   8        307.56        592.12       165.09 o                         
   1   7   8        880.50        950.39       136.41 o                         
   3   7   8        664.53        669.54       213.14 o                         
   1   0   9        221.71        373.65       161.33 o                         
   3   0   9       3354.21       2963.32       242.52 o                         
   5   0   9        817.27        491.29       160.21 o                         
  -4   1   9       2015.68       1145.55       383.74 o                         
  -2   1   9       1457.86       1437.00       222.37 o                         
   0   1   9        225.03        154.98       131.36 o                         
   2   1   9       5768.77       6136.99       149.62 o                         
   4   1   9        575.41        430.11       179.86 o                         
  -5   2   9        665.05        521.89        98.09 o                         
  -3   2   9       1719.66       1668.30       158.91 o                         
  -1   2   9       4749.56       4992.54       259.50 o                         
   1   2   9       2452.52       2507.23       190.55 o                         
   3   2   9        370.90        372.84       120.53 o                         
   5   2   9       1865.74       1633.07       175.57 o                         
  -4   3   9       2607.63       2234.57       232.05 o                         
  -2   3   9        802.76        658.40       141.31 o                         
   0   3   9       3379.14       3274.30       220.71 o                         
   2   3   9        767.44        886.81       120.35 o                         
   4   3   9       4017.25       3281.66       345.08 o                         
  -3   4   9       3373.18       3159.47       174.29 o                         
  -1   4   9       1378.90       1448.68       153.52 o                         
   1   4   9       1296.00        997.75       151.47 o                         
   3   4   9       2634.99       2443.56       182.65 o                         
  -2   5   9       1441.02       1191.13       201.66 o                         
   0   5   9       1453.55       1887.12       128.69 o                         
   2   5   9        940.68        968.42       122.61 o                         
   0   0  10        844.68        720.17       345.43 o                         
   2   0  10        751.15        262.06       200.44 o                         
  -1   1  10       3803.47       3213.91       221.23 o                         
   1   1  10       2303.63       1790.54       196.80 o                         
   0   2  10        832.98        725.07       299.70 o                         
                                                                                
